# Supplementary material for: N-(2,3-Dimethyl­phen­yl)benzamide
Source: Acta Crystallogr Sect E Struct Rep Online. 2009 Apr 8;65(Pt 5):o965. doi: 10.1107/S1600536809012112 (PMC2977665; doi:10.1107/S1600536809012112)
Supplement: Supplementary file 2 [file e-65-0o965-Isup2.hkl]

#
# h,k,l, Fc-squared, Fo-squared, sigma(Fo-squared) and status flag
#
data_I
_shelx_title ' B14 in Pbca' #61
_shelx_refln_list_code          4
_shelx_F_calc_maximum      159.26
_exptl_crystal_F_000       960.00
_reflns_d_resolution_high  0.8136
 
loop_
 _symmetry_equiv_pos_as_xyz
 'x, y, z'
 '-x+1/2, -y, z+1/2'
 'x+1/2, -y+1/2, -z'
 '-x, y+1/2, -z+1/2'
 '-x, -y, -z'
 'x-1/2, y, -z-1/2'
 '-x-1/2, y-1/2, z'
 'x, -y-1/2, z-1/2'
 
_cell_length_a     8.4656
_cell_length_b     9.4848
_cell_length_c    31.0957
_cell_angle_alpha  90.000
_cell_angle_beta   90.000
_cell_angle_gamma  90.000
 
_shelx_F_squared_multiplier     1.000
 
loop_
 _refln_index_h
 _refln_index_k
 _refln_index_l
 _refln_F_squared_calc
 _refln_F_squared_meas
 _refln_F_squared_sigma
 _refln_observed_status
   2   0   0      121.90      148.18      3.39 o
   6   0   0     2437.16     2569.84     17.13 o
   8   0   0      106.97      103.75     10.12 o
  10   0   0        7.11       26.85     14.01 o
   2   1   0     8897.58     8647.52     16.80 o
   4   1   0     3012.21     2810.12      9.80 o
   6   1   0       55.36       53.13      2.99 o
   8   1   0        0.21       -2.26      6.18 o
  10   1   0        5.65        0.57     10.08 o
   0   2   0    25362.34    23187.47    152.15 o
   2   2   0     1942.38     1669.24      9.91 o
   4   2   0     1019.08     1107.93      7.02 o
   6   2   0      152.96      164.34      4.06 o
   8   2   0        5.27        2.73      5.27 o
  10   2   0        5.37       11.52     10.53 o
   2   3   0      323.88      337.42      3.24 o
   4   3   0      698.97      769.64      5.97 o
   6   3   0      246.65      227.04      4.46 o
   8   3   0       89.10       86.70      5.94 o
  10   3   0        3.98       22.27     11.21 o
   0   4   0       12.37       35.55      3.18 o
   2   4   0      298.00      325.25      3.95 o
   4   4   0      288.75      302.86      4.28 o
   6   4   0      513.50      541.38      7.88 o
   8   4   0        7.39        8.16      4.92 o
   2   5   0      381.92      333.81      4.01 o
   4   5   0      124.02      144.05      3.09 o
   6   5   0        0.94       30.67      4.03 o
   8   5   0        1.86        8.92      7.73 o
   0   6   0     6631.41     6844.38     28.53 o
   2   6   0       11.66       10.30      2.58 o
   4   6   0      182.89      163.89      3.15 o
   6   6   0        6.88       21.22      4.66 o
   8   6   0        1.98        3.19      8.07 o
   2   7   0      382.10      351.98      4.88 o
   4   7   0     1006.46      997.10      9.28 o
   6   7   0       38.60       29.91      6.47 o
   8   7   0        0.01       -4.85      9.36 o
   0   8   0        7.20        7.19      3.19 o
   2   8   0        5.15       10.47      4.86 o
   4   8   0      241.51      254.97      9.21 o
   6   8   0       20.94       26.98      7.92 o
   2   9   0      355.30      341.45      9.63 o
   4   9   0      249.73      234.99     10.66 o
   6   9   0      112.14      127.39      9.89 o
   0  10   0      399.53      413.72     18.19 o
   2  10   0        9.79        7.15      7.50 o
   4  10   0       44.17       57.50      9.68 o
   2  11   0        0.07        9.16     11.51 o
   1   1   1     8424.14     7782.04     82.19 o
   2   1   1     1302.06     1277.26      5.36 o
   4   1   1      307.41      329.05      2.36 o
   5   1   1      374.91      388.09      2.89 o
   6   1   1      239.89      222.28      2.88 o
   7   1   1       35.15       31.61      2.49 o
   8   1   1      135.54      133.17      5.33 o
   9   1   1       22.84       14.52      4.83 o
  10   1   1       46.35       39.97      7.45 o
   0   2   1     7490.60     6644.13     12.15 o
   2   2   1      874.54      977.08      8.13 o
   4   2   1      546.47      698.29      5.54 o
   5   2   1      119.47      120.73      2.07 o
   6   2   1       99.17       89.38      2.32 o
   7   2   1       89.35      101.35      3.27 o
   8   2   1        7.69       12.16      3.79 o
   9   2   1       21.13       23.27      5.80 o
  10   2   1       18.77       20.51      7.26 o
   1   3   1      209.91      193.94      2.23 o
   2   3   1      324.36      349.98      2.55 o
   3   3   1      905.15      847.02      4.13 o
   4   3   1      779.49      758.99      5.59 o
   5   3   1       77.95       65.32      2.39 o
   6   3   1        5.32        6.81      2.33 o
   7   3   1       14.72       17.03      2.12 o
   8   3   1        0.01        3.70      3.69 o
   9   3   1        0.20       -4.56      5.47 o
  10   3   1       25.35       27.74      7.98 o
   0   4   1     2286.04     2355.45     10.18 o
   1   4   1      124.85      127.23      2.33 o
   2   4   1      611.04      641.64      3.25 o
   3   4   1      174.36      176.82      2.20 o
   4   4   1      139.83      131.10      1.99 o
   5   4   1       11.59        9.21      1.99 o
   6   4   1       22.69       24.38      2.17 o
   7   4   1       13.32       17.96      2.84 o
   8   4   1       53.82       58.99      4.06 o
   9   4   1        3.99        4.89      5.96 o
   1   5   1        1.30        8.64      1.78 o
   2   5   1       85.04      109.06      2.13 o
   3   5   1      332.11      309.44      2.83 o
   4   5   1       39.91       43.07      2.08 o
   5   5   1        9.59       13.41      2.26 o
   6   5   1      751.73      791.40      7.07 o
   7   5   1        1.98        2.40      3.03 o
   8   5   1       85.12       73.63      5.61 o
   9   5   1        0.87        2.32      6.19 o
   0   6   1      497.53      611.18      8.09 o
   2   6   1        5.49        5.81      1.91 o
   3   6   1      187.16      168.24      2.79 o
   4   6   1        0.05        3.93      1.61 o
   5   6   1      249.59      237.22      3.43 o
   6   6   1      332.89      315.84      5.26 o
   7   6   1        0.32        3.36      4.42 o
   8   6   1       19.09       23.22      5.66 o
   1   7   1      104.93       98.58      2.84 o
   2   7   1       32.52       36.56      2.59 o
   3   7   1        5.38       17.75      2.19 o
   4   7   1       38.74       66.86      2.91 o
   5   7   1        5.23       12.66      3.90 o
   6   7   1        4.93        6.41      4.41 o
   7   7   1       17.60       30.28      5.01 o
   8   7   1        2.83        2.15      6.66 o
   0   8   1        0.62        3.48      2.21 o
   1   8   1       10.18       13.01      2.90 o
   2   8   1        6.11        5.69      3.33 o
   3   8   1        0.25        2.43      3.32 o
   4   8   1       82.17      106.21      5.23 o
   5   8   1       59.06       59.30      5.23 o
   6   8   1       66.52       70.03      5.63 o
   7   8   1       19.91       18.54      6.52 o
   1   9   1       65.36       60.76      4.08 o
   2   9   1      104.97      113.43      5.17 o
   3   9   1       69.13       75.39      5.18 o
   4   9   1       15.90       31.68      6.13 o
   5   9   1        1.15        8.71      6.01 o
   6   9   1       12.39       22.45      6.19 o
   0  10   1      160.12      165.15     10.64 o
   1  10   1       18.85       23.41      5.94 o
   2  10   1        3.08        8.03      5.47 o
   3  10   1       48.88       72.72      6.50 o
   4  10   1      138.61      142.30      7.48 o
   5  10   1        1.90        3.76      6.11 o
   1  11   1       11.20       19.69      7.15 o
   2  11   1       32.84       35.21      7.99 o
   3  11   1       44.88       50.41      7.43 o
   3   0   2     2027.80     1793.60      7.61 o
   4   0   2       82.89      122.54      3.21 o
   5   0   2       56.41       58.77      2.81 o
   6   0   2      331.50      331.88      4.81 o
   7   0   2      235.16      238.72      5.05 o
   8   0   2        2.01        2.03      5.58 o
   9   0   2        1.60        3.15      7.86 o
  10   0   2        8.61       11.44      9.86 o
   1   1   2     3060.88     2918.67     10.64 o
   2   1   2     4596.99     4346.06     12.22 o
   3   1   2     1759.19     1534.53      6.00 o
   4   1   2      455.02      514.45      3.14 o
   5   1   2       15.62       16.63      1.56 o
   6   1   2       50.79       54.15      2.20 o
   7   1   2      135.94      127.74      3.03 o
   8   1   2        4.26        1.75      4.49 o
   9   1   2        4.10        1.16      4.89 o
  10   1   2        0.34        0.05      7.10 o
   0   2   2     3247.27     3028.71     10.18 o
   1   2   2     4352.88     4000.86      9.93 o
   2   2   2     4637.84     4413.48     13.73 o
   3   2   2      495.26      510.20      3.54 o
   4   2   2      345.61      389.48      4.87 o
   5   2   2      162.36      164.71      2.47 o
   6   2   2        1.29        6.06      1.64 o
   7   2   2       39.86       35.14      3.10 o
   8   2   2        3.13        5.64      3.83 o
   9   2   2        8.61        7.20      5.35 o
  10   2   2        7.85        5.79      7.24 o
   1   3   2     1933.92     1966.48      7.39 o
   2   3   2      116.60      113.09      1.99 o
   3   3   2      715.87      598.84      3.29 o
   4   3   2        4.32        9.04      1.99 o
   5   3   2      187.10      184.79      2.77 o
   6   3   2      201.09      187.07      3.51 o
   7   3   2       11.10        9.04      1.78 o
   8   3   2        5.83        5.68      4.13 o
   9   3   2        4.97        3.47      5.45 o
  10   3   2        0.73        3.40      7.60 o
   0   4   2      451.24      551.69      4.38 o
   1   4   2     1972.12     2087.88      5.88 o
   2   4   2      184.82      155.72      2.01 o
   3   4   2      786.42      740.20      4.01 o
   4   4   2      464.24      463.06      3.33 o
   5   4   2      124.44      121.61      2.47 o
   6   4   2       51.06       50.35      2.56 o
   7   4   2       18.89       22.22      2.84 o
   8   4   2        1.50       -1.85      4.08 o
   9   4   2        6.36        6.01      6.00 o
   1   5   2      676.55      691.21      3.96 o
   2   5   2      112.82      121.19      2.31 o
   3   5   2        2.50       14.19      1.66 o
   4   5   2       13.36       18.16      1.87 o
   5   5   2       70.28       66.50      2.43 o
   6   5   2       13.41       24.14      2.75 o
   7   5   2       79.90       73.26      3.90 o
   8   5   2       11.46        8.94      5.01 o
   9   5   2        1.50       -4.17      6.31 o
   0   6   2      226.23      282.63      4.24 o
   1   6   2      412.65      413.98      4.11 o
   2   6   2        1.18        3.67      2.21 o
   3   6   2      117.47      122.79      2.77 o
   4   6   2       91.43       86.90      2.32 o
   5   6   2       85.19       98.17      3.06 o
   6   6   2        4.04        5.92      3.32 o
   7   6   2        8.34        7.40      4.15 o
   8   6   2        0.09        3.12      5.53 o
   1   7   2        7.49       16.51      2.18 o
   2   7   2       31.75       27.63      2.88 o
   3   7   2      785.01      767.00      5.71 o
   4   7   2      215.92      201.06      3.87 o
   5   7   2        1.93        8.73      3.97 o
   6   7   2       38.60       34.22      4.56 o
   7   7   2        4.65        5.15      5.40 o
   8   7   2        0.79        3.42      6.42 o
   0   8   2      181.59      179.88      3.58 o
   1   8   2       82.28       60.69      2.69 o
   2   8   2        0.45        2.89      2.17 o
   3   8   2       43.08       42.33      3.73 o
   4   8   2       45.34       73.42      4.64 o
   5   8   2       20.36       35.87      4.95 o
   6   8   2       29.44       32.48      5.51 o
   7   8   2        1.00        0.13      6.39 o
   1   9   2       47.53       47.59      4.01 o
   2   9   2       21.79       28.15      4.62 o
   3   9   2       60.20       61.96      4.95 o
   4   9   2       60.14       58.29      6.02 o
   5   9   2       22.54       27.88      5.62 o
   6   9   2       64.79       77.51      6.51 o
   0  10   2      175.91      177.08     10.63 o
   1  10   2       65.79       72.56      6.26 o
   2  10   2       22.35       28.88      5.62 o
   3  10   2       92.38       77.28      6.49 o
   4  10   2       68.02       83.14      6.95 o
   5  10   2       14.44       22.79      6.27 o
   1  11   2       41.08       38.17      7.63 o
   2  11   2       23.13       36.82      7.97 o
   3  11   2        0.84        8.41      7.29 o
   1   1   3     8130.56     7728.81     30.14 o
   2   1   3     3790.12     3475.26      9.12 o
   3   1   3        0.89       11.39      1.46 o
   4   1   3      412.82      422.61      2.47 o
   5   1   3      509.85      496.49      2.91 o
   6   1   3      184.05      175.83      2.92 o
   7   1   3      236.17      212.05      3.53 o
   8   1   3      247.85      234.09      5.51 o
   9   1   3       40.49       52.43      5.53 o
  10   1   3        0.96        4.79      7.12 o
   0   2   3     4700.83     4783.56     16.82 o
   1   2   3      283.40      237.88      2.08 o
   2   2   3       43.48       45.77      1.76 o
   4   2   3      162.56      235.68      2.86 o
   5   2   3      355.16      367.77      3.02 o
   6   2   3      361.52      347.06      3.16 o
   7   2   3      166.03      169.80      3.56 o
   8   2   3        2.39        2.85      3.74 o
   9   2   3       14.40       22.08      4.81 o
  10   2   3        2.47        2.69      7.60 o
   1   3   3       10.08       17.35      1.92 o
   2   3   3        4.78       14.51      1.90 o
   3   3   3      233.28      247.81      2.45 o
   4   3   3       12.88       22.74      2.21 o
   5   3   3       36.61       34.47      2.31 o
   6   3   3       15.28       17.26      2.50 o
   7   3   3       14.39       15.85      1.81 o
   8   3   3       22.68       27.81      4.48 o
   9   3   3        0.07       -0.15      5.23 o
  10   3   3        0.20       -2.02      7.68 o
   0   4   3     1405.47     1328.59      6.27 o
   2   4   3        2.63        2.80      1.55 o
   3   4   3       45.04       50.07      2.07 o
   4   4   3      119.70      139.57      2.68 o
   5   4   3      166.44      158.84      3.10 o
   6   4   3       15.25       18.20      2.45 o
   7   4   3        0.07        5.42      2.91 o
   8   4   3       56.55       45.37      4.56 o
   9   4   3        0.05       -1.88      6.24 o
   1   5   3       58.66       77.72      2.34 o
   2   5   3      326.96      339.66      2.94 o
   3   5   3      333.93      292.91      3.03 o
   4   5   3       24.95       24.32      2.14 o
   5   5   3       58.15       60.63      2.65 o
   6   5   3      126.90      114.49      3.61 o
   7   5   3        0.90        3.86      3.46 o
   8   5   3        0.67        3.87      4.72 o
   9   5   3        6.35       11.79      6.21 o
   0   6   3      334.90      284.04      4.31 o
   1   6   3      336.69      338.77      3.80 o
   2   6   3       87.04       91.08      2.73 o
   3   6   3      125.24      119.28      2.83 o
   4   6   3      198.54      179.10      3.03 o
   5   6   3      560.82      546.99      4.65 o
   6   6   3        1.28        7.00      3.70 o
   7   6   3        2.46        5.49      4.15 o
   8   6   3        0.00        3.54      5.27 o
   1   7   3       25.44       27.40      2.49 o
   2   7   3       44.16       48.79      3.05 o
   3   7   3      208.08      189.86      3.96 o
   4   7   3      129.97      144.31      3.88 o
   5   7   3       68.48       67.08      3.56 o
   6   7   3        6.55       15.02      4.20 o
   7   7   3        1.53        2.88      5.53 o
   8   7   3        2.03        3.21      6.20 o
   0   8   3       36.87       39.96      2.74 o
   1   8   3       66.96       58.80      2.75 o
   2   8   3        9.36       10.92      3.36 o
   3   8   3        0.50        0.96      3.71 o
   4   8   3       16.21       12.47      4.38 o
   5   8   3      231.67      218.02      6.32 o
   6   8   3       43.33       57.28      5.80 o
   7   8   3       19.01       18.94      6.33 o
   1   9   3      291.98      258.07      5.66 o
   2   9   3       54.00       39.08      4.69 o
   3   9   3        6.13       12.64      4.86 o
   4   9   3        0.74        3.39      5.79 o
   5   9   3       63.72       72.19      6.09 o
   6   9   3        0.56        8.14      6.38 o
   0  10   3        4.39        8.80      9.49 o
   1  10   3       20.25       23.62      6.42 o
   2  10   3       51.13       45.86      5.99 o
   3  10   3        3.88       10.79      5.81 o
   4  10   3        0.89       11.98      6.22 o
   5  10   3       45.23       36.40      6.51 o
   1  11   3        3.17       10.37      7.13 o
   2  11   3       29.38       36.00      8.01 o
   3  11   3        9.91        9.93      7.28 o
   2   0   4     3431.02     3035.29     16.83 o
   3   0   4      177.39      165.23      3.91 o
   5   0   4        0.13       12.05      2.75 o
   6   0   4       17.15       26.84      3.26 o
   7   0   4      442.82      425.69      5.93 o
   8   0   4       14.25       18.93      6.36 o
   9   0   4        0.01        8.83      8.07 o
  10   0   4       22.21       23.30     10.42 o
   1   1   4     1932.53     1703.82      7.96 o
   2   1   4     1384.92     1239.41      4.73 o
   4   1   4       11.76       14.24      1.26 o
   5   1   4       54.44       57.10      1.89 o
   6   1   4        5.14       11.78      1.98 o
   7   1   4       12.98       16.51      2.66 o
   8   1   4       18.86       17.75      4.15 o
   9   1   4        0.82        5.32      5.56 o
  10   1   4        0.59        5.05      7.35 o
   0   2   4    14389.12    13515.18     64.97 o
   1   2   4     2857.16     2628.86     11.68 o
   2   2   4     2625.80     2536.26      7.05 o
   3   2   4       60.24       58.53      1.74 o
   4   2   4      756.99      783.98      5.92 o
   5   2   4      201.32      203.72      2.59 o
   6   2   4       72.06       76.11      2.11 o
   7   2   4      192.36      184.77      3.51 o
   8   2   4       45.87       49.48      4.36 o
   9   2   4        0.42        0.34      5.19 o
  10   2   4        1.20        9.81      7.13 o
   1   3   4      896.83      907.25      4.27 o
   2   3   4        3.84        9.41      1.72 o
   3   3   4      403.94      440.81      3.52 o
   4   3   4      793.14      827.47      4.40 o
   5   3   4       17.41       18.14      2.11 o
   6   3   4       21.81       22.13      2.39 o
   7   3   4       96.39       93.48      2.87 o
   8   3   4       91.68       92.67      5.02 o
   9   3   4       15.17       10.35      5.48 o
   0   4   4     2382.86     2444.49      9.14 o
   1   4   4      502.90      465.08      3.35 o
   2   4   4      290.21      336.85      2.80 o
   3   4   4      518.98      558.12      3.70 o
   4   4   4      788.83      771.65      4.87 o
   5   4   4      134.00      131.92      2.84 o
   6   4   4       32.80       37.52      2.54 o
   7   4   4       89.68       84.18      3.29 o
   8   4   4        6.72       10.46      4.34 o
   9   4   4       50.16       48.22      6.49 o
   1   5   4      929.30      988.34      5.51 o
   2   5   4      351.05      326.12      2.82 o
   3   5   4       48.41       62.23      2.22 o
   4   5   4      331.84      297.07      3.48 o
   5   5   4      199.01      186.91      3.88 o
   6   5   4       10.54       19.17      2.77 o
   7   5   4        2.70        6.21      3.45 o
   8   5   4       31.39       31.64      5.00 o
   9   5   4        0.16        2.25      5.87 o
   0   6   4      335.86      362.23      4.81 o
   2   6   4       35.98       42.25      2.20 o
   3   6   4      165.24      158.31      3.13 o
   4   6   4      319.91      304.04      3.92 o
   5   6   4       42.84       51.66      2.71 o
   6   6   4        7.73       10.40      3.85 o
   7   6   4       22.08       23.26      4.39 o
   8   6   4        0.25        0.27      5.42 o
   1   7   4        6.34       11.98      2.84 o
   2   7   4      104.68       94.33      3.12 o
   3   7   4       97.20       91.65      3.45 o
   4   7   4      226.49      209.61      4.39 o
   5   7   4       24.15       28.39      3.70 o
   6   7   4       16.92       19.65      4.28 o
   7   7   4        1.47        1.28      5.02 o
   8   7   4        8.26       11.84      6.12 o
   0   8   4      156.42      156.97      4.50 o
   1   8   4      144.71      131.92      3.49 o
   2   8   4       34.00       37.21      3.69 o
   3   8   4        0.16        7.06      4.11 o
   4   8   4       27.16       55.99      4.88 o
   5   8   4        5.94       11.44      4.86 o
   6   8   4        1.55       11.28      5.67 o
   7   8   4        5.33       13.70      6.37 o
   1   9   4       11.98       26.02      4.35 o
   2   9   4        3.90       13.46      4.42 o
   3   9   4       33.87       43.36      5.01 o
   4   9   4       35.99       31.56      5.60 o
   5   9   4      128.17      141.06      6.37 o
   6   9   4        8.94        3.98      6.08 o
   0  10   4        5.90        9.48      8.24 o
   1  10   4       37.14       36.56      6.33 o
   2  10   4       70.35       75.89      6.15 o
   3  10   4       13.85       14.61      5.84 o
   4  10   4       54.00       46.95      6.49 o
   5  10   4       25.16       29.41      6.38 o
   1  11   4       12.87        8.35      7.43 o
   2  11   4       15.12        9.61      7.48 o
   3  11   4        0.57        4.20      6.99 o
   1   1   5    20739.86    19207.48     55.56 o
   2   1   5     7942.53     7624.42     15.80 o
   3   1   5        8.53       32.94      1.71 o
   4   1   5      124.16      146.54      1.85 o
   5   1   5      109.55      110.96      1.99 o
   6   1   5       23.18       25.99      2.32 o
   7   1   5       85.92       78.40      3.08 o
   8   1   5      169.10      170.26      5.02 o
   9   1   5        0.03        3.43      5.54 o
  10   1   5        0.07        3.11      7.31 o
   0   2   5    12838.17    12218.01     54.77 o
   1   2   5      124.44      141.97      3.13 o
   2   2   5      848.67      876.76      4.29 o
   3   2   5      796.70      868.55      5.63 o
   4   2   5     2758.43     2799.20      8.76 o
   5   2   5        8.45       10.26      1.63 o
   6   2   5      277.69      261.39      3.03 o
   7   2   5      147.70      135.96      3.22 o
   8   2   5        6.55       11.38      4.84 o
   9   2   5        0.55        3.99      5.39 o
  10   2   5        2.66        5.40      6.74 o
   1   3   5     3732.16     3766.04     13.64 o
   2   3   5       21.25       22.98      1.64 o
   3   3   5      163.01      164.45      2.20 o
   4   3   5        1.90       11.77      1.89 o
   5   3   5       30.50       32.46      2.08 o
   6   3   5        0.05        2.21      2.00 o
   7   3   5      141.30      133.51      2.96 o
   8   3   5        5.78       12.37      4.61 o
   9   3   5       10.66       14.43      5.45 o
   0   4   5     2632.36     2750.26     11.28 o
   1   4   5      109.70      125.96      2.20 o
   2   4   5      492.79      512.21      3.29 o
   3   4   5      131.41      138.08      2.62 o
   4   4   5       25.31       28.84      2.27 o
   5   4   5       68.93       76.14      2.79 o
   6   4   5        0.02        4.51      2.32 o
   7   4   5      192.82      179.10      3.75 o
   8   4   5        7.46       12.08      4.47 o
   9   4   5        4.92        3.64      6.42 o
   1   5   5      509.76      591.98      3.47 o
   2   5   5      204.52      207.69      2.77 o
   3   5   5       12.56       15.75      2.02 o
   4   5   5       97.96      112.58      2.72 o
   5   5   5       33.14       37.45      3.06 o
   6   5   5        0.67        2.78      3.06 o
   7   5   5        4.11        3.25      3.52 o
   8   5   5       21.86       26.23      5.06 o
   9   5   5        2.72        3.36      5.97 o
   0   6   5      331.54      283.94      4.43 o
   1   6   5       77.86       68.97      2.50 o
   2   6   5      108.16      114.99      2.58 o
   3   6   5      137.26      118.67      2.68 o
   4   6   5      486.74      462.66      4.65 o
   5   6   5       93.23      103.90      3.29 o
   6   6   5      150.02      155.53      4.70 o
   7   6   5       69.81       66.99      4.85 o
   8   6   5        0.75        1.60      5.36 o
   1   7   5       39.17       46.48      3.07 o
   2   7   5        4.43        7.71      2.29 o
   3   7   5        2.80        6.56      3.30 o
   4   7   5       11.72       23.25      3.51 o
   5   7   5        5.61        5.15      3.69 o
   6   7   5        1.85        1.80      4.22 o
   7   7   5        9.99        7.44      5.07 o
   8   7   5        0.05        2.53      6.21 o
   0   8   5       77.59       84.74      3.80 o
   1   8   5       13.18       16.05      3.33 o
   2   8   5      576.74      518.81      6.06 o
   3   8   5      192.26      181.69      5.59 o
   4   8   5     1052.46     1015.71      8.70 o
   5   8   5       15.75       14.34      4.58 o
   6   8   5       89.58       79.42      6.00 o
   7   8   5       13.03        9.79      6.41 o
   1   9   5        0.05        2.82      4.31 o
   2   9   5      171.26      149.54      5.23 o
   3   9   5      106.41      107.05      5.57 o
   4   9   5       73.09       67.95      5.89 o
   5   9   5       90.18      101.90      6.24 o
   6   9   5        1.41        5.68      6.54 o
   0  10   5       41.22       45.72     10.16 o
   1  10   5        1.70       13.91      6.25 o
   2  10   5        1.91       15.29      6.02 o
   3  10   5        7.15       16.01      5.83 o
   4  10   5       12.25       22.42      6.12 o
   5  10   5       44.62       39.54      6.55 o
   1  11   5        5.76        7.37      8.46 o
   2  11   5        8.89       14.15      7.99 o
   3  11   5        4.04        8.32      6.86 o
   0   0   6     1716.20     1486.36     33.51 o
   1   0   6    10274.69     9692.02     47.89 o
   2   0   6     6025.02     5709.59     22.88 o
   4   0   6     1936.60     2023.69     13.79 o
   5   0   6      420.17      414.25      4.42 o
   6   0   6       29.50       33.14      3.36 o
   7   0   6       57.73       70.66      4.66 o
   8   0   6       30.84       24.05      5.70 o
   9   0   6       52.09       50.58      9.06 o
  10   0   6       32.18       18.93     10.51 o
   1   1   6    18859.22    17579.22     47.84 o
   2   1   6      278.40      260.89      2.28 o
   3   1   6      174.56      162.46      2.00 o
   4   1   6       50.99       59.53      1.63 o
   5   1   6       59.24       53.10      1.69 o
   6   1   6        3.46        7.00      2.03 o
   7   1   6       26.32       25.66      2.34 o
   8   1   6        0.07        3.38      4.08 o
   9   1   6        0.54        3.32      5.31 o
  10   1   6        0.14        1.79      6.84 o
   0   2   6    17025.18    16262.85     48.23 o
   1   2   6      398.82      363.48      2.73 o
   2   2   6     2625.39     2511.02      7.31 o
   3   2   6      186.44      171.21      2.40 o
   4   2   6       25.48       41.43      1.46 o
   5   2   6        3.61        6.79      1.34 o
   6   2   6       31.41       31.70      1.60 o
   7   2   6        6.38        7.02      2.30 o
   8   2   6      162.70      164.14      5.88 o
   9   2   6       15.67       13.72      5.33 o
  10   2   6       17.20       21.03      6.98 o
   1   3   6     4344.92     4466.69     10.52 o
   2   3   6      512.52      529.99      3.00 o
   3   3   6      174.96      210.29      2.61 o
   4   3   6     1079.99     1141.52      4.75 o
   5   3   6        0.26        2.16      1.68 o
   6   3   6       22.61       19.27      1.61 o
   7   3   6       13.69       12.36      2.40 o
   8   3   6       33.75       35.20      4.78 o
   9   3   6        0.38        1.30      5.31 o
   0   4   6      888.89      930.88      6.04 o
   1   4   6       83.16      107.91      2.03 o
   2   4   6      848.09      830.59      5.73 o
   3   4   6      932.12      958.83      6.19 o
   4   4   6       97.14       81.60      2.63 o
   5   4   6        2.40        2.10      2.03 o
   6   4   6        0.65        3.88      2.12 o
   7   4   6      113.07      119.93      3.64 o
   8   4   6       50.20       47.77      4.73 o
   9   4   6        1.20        2.89      6.49 o
   1   5   6      761.92      755.03      3.70 o
   2   5   6      383.53      378.36      3.46 o
   3   5   6        0.84        5.93      1.69 o
   4   5   6       86.62       81.21      2.62 o
   5   5   6        1.09        2.50      3.03 o
   6   5   6       25.08       24.05      2.64 o
   7   5   6       43.86       47.77      3.98 o
   8   5   6        1.81        1.15      5.05 o
   9   5   6        5.53        2.12      6.20 o
   0   6   6        6.65        6.14      3.14 o
   1   6   6      178.24      171.89      2.70 o
   2   6   6      163.02      138.48      2.77 o
   3   6   6       37.32       34.08      2.64 o
   4   6   6      193.98      190.41      3.61 o
   5   6   6       65.51       73.62      3.19 o
   6   6   6        6.96       11.63      3.77 o
   7   6   6       64.85       59.29      5.00 o
   8   6   6        6.37        5.85      5.43 o
   1   7   6       35.62       43.58      3.04 o
   2   7   6       68.36       70.66      2.82 o
   3   7   6       22.06       21.78      2.85 o
   4   7   6      184.17      182.43      3.96 o
   5   7   6       64.42       70.33      4.35 o
   6   7   6        0.76        3.30      4.66 o
   7   7   6        3.84        3.92      5.05 o
   8   7   6        2.92        5.15      5.85 o
   0   8   6      631.19      604.64      9.40 o
   1   8   6       78.86       77.21      3.72 o
   2   8   6        2.98       14.88      2.90 o
   3   8   6      204.32      215.63      5.82 o
   4   8   6       15.65       41.08      4.88 o
   5   8   6        9.54       11.32      4.71 o
   6   8   6       23.50       20.49      6.17 o
   7   8   6        9.29        8.16      6.51 o
   1   9   6       11.12       18.29      4.66 o
   2   9   6        0.22        3.41      4.47 o
   3   9   6       47.16       38.93      5.15 o
   4   9   6       61.45       70.51      5.63 o
   5   9   6        5.25        8.62      5.57 o
   6   9   6        1.37        4.09      6.17 o
   0  10   6      254.99      270.12     12.23 o
   1  10   6      132.56      134.98      7.26 o
   2  10   6        2.93        3.49      5.78 o
   3  10   6       44.06       36.03      5.98 o
   4  10   6       14.23       17.58      6.29 o
   5  10   6        7.24        9.82      6.52 o
   1  11   6       66.87       72.31      8.76 o
   2  11   6        4.83        7.99      8.38 o
   3  11   6        6.60        9.36      7.03 o
   1   1   7      350.77      357.66      3.31 o
   2   1   7     6477.49     6157.99     18.17 o
   3   1   7     6534.86     6560.94     17.21 o
   4   1   7       61.98       86.10      1.91 o
   5   1   7       93.17      100.26      1.85 o
   6   1   7       42.29       42.45      1.95 o
   7   1   7      200.60      190.68      4.08 o
   8   1   7        0.03        3.46      4.70 o
   9   1   7       33.49       52.21      5.78 o
  10   1   7       19.32       17.89      6.69 o
   0   2   7    24081.93    23640.61     62.23 o
   1   2   7      192.69      168.25      2.31 o
   2   2   7     1519.29     1527.80      5.48 o
   3   2   7     1722.56     1769.14      5.32 o
   4   2   7      146.89      119.37      2.06 o
   5   2   7      162.10      155.52      2.30 o
   6   2   7        1.77        3.06      1.28 o
   7   2   7      105.80      105.84      4.10 o
   8   2   7       42.02       38.18      4.99 o
   9   2   7        2.19       -1.22      5.44 o
  10   2   7        2.38        1.22      6.89 o
   2   3   7       35.55       39.26      1.80 o
   3   3   7     1098.99     1163.42      5.16 o
   4   3   7       95.05       84.69      2.01 o
   5   3   7       10.44       11.48      1.46 o
   6   3   7       36.33       32.78      1.80 o
   7   3   7        0.00        2.39      3.05 o
   8   3   7        6.71        4.69      4.67 o
   9   3   7       11.96       16.47      5.58 o
   0   4   7     2111.79     2116.92     10.20 o
   1   4   7      306.27      315.44      2.71 o
   2   4   7      148.81      126.72      2.25 o
   3   4   7       79.31       81.78      2.36 o
   4   4   7        2.52        8.66      2.18 o
   5   4   7       21.16       24.45      2.19 o
   6   4   7        3.53        3.94      1.85 o
   7   4   7       41.06       34.52      3.15 o
   8   4   7       29.05       30.05      4.57 o
   9   4   7       16.91       12.67      6.12 o
   1   5   7      119.44      139.55      2.25 o
   2   5   7       56.02       72.79      2.15 o
   3   5   7      152.60      139.11      2.80 o
   4   5   7       40.80       46.97      2.56 o
   5   5   7      327.01      312.61      4.39 o
   6   5   7       56.61       53.06      3.36 o
   7   5   7        0.30        0.14      3.61 o
   8   5   7        2.60        7.20      4.91 o
   9   5   7        0.88       -1.76      6.46 o
   0   6   7      134.34      108.97      4.50 o
   1   6   7      270.77      266.00      3.11 o
   2   6   7        1.31        7.45      2.40 o
   3   6   7       63.19       60.02      2.94 o
   4   6   7      160.82      144.68      3.41 o
   5   6   7       59.90       60.71      3.36 o
   6   6   7        3.37        5.64      3.70 o
   7   6   7      132.17      120.74      5.35 o
   8   6   7        1.37        3.54      5.57 o
   1   7   7       20.05       28.03      2.98 o
   2   7   7      397.12      367.71      4.37 o
   3   7   7       39.58       55.13      3.53 o
   4   7   7        4.62        8.40      3.34 o
   5   7   7        3.40       11.63      4.02 o
   6   7   7       17.44       22.83      4.91 o
   7   7   7        9.63        6.99      5.09 o
   8   7   7        6.17        3.43      6.03 o
   0   8   7      252.04      238.96      5.93 o
   1   8   7       69.84       73.19      3.82 o
   2   8   7      289.39      268.34      4.97 o
   3   8   7      302.09      291.95      6.13 o
   4   8   7       46.78       45.44      4.68 o
   5   8   7       46.67       55.27      4.87 o
   6   8   7        3.66        9.73      5.95 o
   7   8   7       55.75       64.55      6.93 o
   1   9   7        8.30        5.50      4.83 o
   2   9   7       24.22       25.91      4.77 o
   3   9   7        1.79       17.84      5.37 o
   4   9   7       60.97       62.84      5.49 o
   5   9   7        0.82       -0.32      5.41 o
   6   9   7        7.28        9.70      6.66 o
   0  10   7       12.33       24.53      9.97 o
   1  10   7       28.61       42.37      6.67 o
   2  10   7       18.84       23.71      6.32 o
   3  10   7        0.18        6.00      6.01 o
   4  10   7        0.19        0.19      5.85 o
   1  11   7        3.37       12.51      8.31 o
   2  11   7        3.02       14.73      8.69 o
   0   0   8      286.42      288.40      9.40 o
   1   0   8    20299.10    19114.85     98.04 o
   2   0   8     2656.56     2476.29     12.13 o
   3   0   8      357.11      427.05      3.34 o
   4   0   8       11.30       31.87      1.67 o
   5   0   8      523.77      515.79      4.58 o
   6   0   8      274.35      281.95      4.35 o
   7   0   8      680.12      710.81      9.38 o
   8   0   8        2.02        5.94      6.85 o
   9   0   8        8.34       12.49      8.69 o
  10   0   8        6.89       10.85      9.47 o
   1   1   8     1174.00     1216.99      6.80 o
   2   1   8       58.83       62.45      1.81 o
   3   1   8     4983.70     4889.35     10.65 o
   4   1   8      187.28      138.11      1.98 o
   5   1   8        3.02        3.00      1.72 o
   6   1   8        3.32        2.76      1.26 o
   7   1   8       14.99       15.07      1.90 o
   8   1   8        6.73       11.03      4.76 o
   9   1   8        1.48       -2.37      5.59 o
  10   1   8        0.27       -2.76      6.98 o
   0   2   8      687.73      710.83      5.29 o
   1   2   8      650.17      621.88      3.60 o
   2   2   8      135.04      131.14      1.98 o
   3   2   8       21.85       28.50      1.87 o
   4   2   8      110.53       98.70      2.05 o
   5   2   8        7.53       13.79      1.80 o
   6   2   8       13.21       16.67      1.80 o
   7   2   8      353.37      380.23      5.68 o
   8   2   8       29.90       31.02      5.07 o
   9   2   8       29.35       32.21      5.66 o
  10   2   8        0.43        3.08      7.32 o
   1   3   8      127.86      126.93      2.34 o
   2   3   8      634.65      701.37      4.27 o
   3   3   8       16.90       28.61      1.73 o
   4   3   8      161.34      163.30      2.64 o
   5   3   8      122.27      128.65      2.69 o
   6   3   8      142.25      133.67      3.07 o
   7   3   8       25.22       28.49      3.11 o
   8   3   8        0.97        1.41      4.57 o
   9   3   8        7.68       10.57      5.36 o
   0   4   8      957.24      942.40      6.03 o
   1   4   8       12.55       40.38      2.00 o
   2   4   8      144.83      179.32      2.47 o
   3   4   8       11.47       13.42      1.87 o
   4   4   8       13.90       22.47      2.14 o
   5   4   8        0.02        4.66      1.80 o
   6   4   8       19.09       21.60      1.71 o
   7   4   8       24.18       29.11      3.63 o
   8   4   8       77.62       86.89      4.97 o
   9   4   8        4.69       10.86      6.22 o
   1   5   8      188.80      187.06      2.52 o
   2   5   8       35.40       37.41      2.13 o
   3   5   8        7.23       11.02      2.14 o
   4   5   8       38.50       44.03      2.97 o
   5   5   8        0.46       11.18      2.92 o
   6   5   8       48.93       48.74      2.56 o
   7   5   8        8.69       11.75      3.70 o
   8   5   8       24.27       21.89      4.78 o
   9   5   8        3.45        7.76      6.48 o
   0   6   8        0.27        2.91      3.55 o
   1   6   8      254.75      264.37      3.45 o
   2   6   8      306.73      288.29      3.27 o
   3   6   8       19.42       25.89      2.88 o
   4   6   8      200.01      194.01      3.30 o
   5   6   8       13.47       16.62      2.97 o
   6   6   8       55.09       48.37      4.32 o
   7   6   8        2.39        4.39      4.27 o
   8   6   8        8.80        4.03      5.47 o
   1   7   8       13.30       12.13      2.66 o
   2   7   8       34.05       44.67      3.35 o
   3   7   8     1356.72     1272.58      7.18 o
   4   7   8       33.08       41.20      3.52 o
   5   7   8        1.46        5.07      4.70 o
   6   7   8        3.97       12.54      4.92 o
   7   7   8        0.63       -3.96      5.07 o
   8   7   8        7.16        8.31      5.88 o
   0   8   8       19.30       27.53      4.42 o
   1   8   8       53.34       46.09      4.23 o
   2   8   8      264.18      261.11      5.05 o
   3   8   8        7.28       20.26      4.64 o
   4   8   8        0.08        2.33      4.45 o
   5   8   8        5.37       10.31      4.81 o
   6   8   8        6.99       14.33      5.66 o
   7   8   8        0.05        3.42      6.67 o
   1   9   8        0.25        2.47      5.05 o
   2   9   8        1.52        7.90      4.91 o
   3   9   8      287.03      256.12      6.91 o
   4   9   8        0.02        7.90      5.32 o
   5   9   8        0.53        6.85      5.79 o
   6   9   8       11.98        9.23      6.46 o
   0  10   8       18.10       10.17      9.84 o
   1  10   8      134.82      133.31      7.87 o
   2  10   8      106.60       98.99      7.03 o
   3  10   8       20.08       17.26      6.27 o
   4  10   8        3.28        8.42      6.15 o
   1  11   8       24.16       21.95      8.34 o
   2  11   8        2.24        6.33      8.80 o
   1   1   9      384.38      415.44      2.88 o
   3   1   9     1872.94     1576.08      6.31 o
   5   1   9       34.67       26.21      1.85 o
   6   1   9        1.45        9.19      2.50 o
   7   1   9       81.80       79.40      3.70 o
   8   1   9        1.81        1.93      5.01 o
   9   1   9       40.67       35.63      5.69 o
  10   1   9        5.36        4.66      6.48 o
   0   2   9     1807.40     1649.38      6.86 o
   1   2   9      633.83      598.70      3.48 o
   2   2   9     1604.75     1528.17      7.00 o
   3   2   9     1376.32     1283.58      5.45 o
   4   2   9      137.47      128.18      2.18 o
   5   2   9       60.40       68.19      2.13 o
   6   2   9      146.65      135.50      2.50 o
   7   2   9      283.72      272.24      5.07 o
   8   2   9       49.06       58.32      5.01 o
   9   2   9       34.02       26.91      5.64 o
   1   3   9      343.77      369.49      3.60 o
   2   3   9      634.31      727.41      4.05 o
   3   3   9     1052.59     1093.32      6.53 o
   5   3   9       22.50       24.73      2.21 o
   6   3   9       17.59       22.10      2.08 o
   7   3   9       10.93       11.76      3.16 o
   8   3   9        1.93        2.81      4.56 o
   9   3   9        7.76        4.90      5.47 o
   0   4   9       72.23       85.25      3.39 o
   2   4   9       18.80       31.88      1.77 o
   3   4   9      511.72      579.06      4.62 o
   4   4   9        0.34        4.98      1.92 o
   5   4   9       33.82       35.78      2.53 o
   6   4   9        4.16        9.90      2.27 o
   7   4   9      150.89      139.62      4.35 o
   8   4   9       20.25       19.71      4.68 o
   9   4   9       55.69       61.82      6.44 o
   1   5   9       44.77       41.93      1.94 o
   2   5   9       19.89       21.90      1.71 o
   3   5   9       42.87       41.12      2.37 o
   4   5   9       88.16       78.85      2.98 o
   5   5   9       78.58       75.56      3.24 o
   6   5   9        7.55        6.07      3.05 o
   7   5   9       62.55       70.66      4.40 o
   8   5   9        2.51        6.10      4.69 o
   9   5   9        8.79        5.50      6.64 o
   0   6   9      372.48      374.37      5.85 o
   1   6   9      287.30      261.34      3.48 o
   2   6   9      110.98      114.01      2.48 o
   3   6   9      270.12      231.30      3.34 o
   4   6   9      821.18      756.71      6.80 o
   5   6   9       65.34       60.49      3.36 o
   6   6   9       75.76       74.38      4.62 o
   7   6   9       44.73       46.46      4.54 o
   8   6   9        3.31        5.86      5.61 o
   1   7   9      165.26      158.14      3.83 o
   2   7   9      345.02      367.50      4.43 o
   3   7   9      202.04      254.91      4.55 o
   4   7   9        9.11        4.37      3.87 o
   5   7   9        0.04        2.95      4.51 o
   6   7   9        9.44       10.26      4.93 o
   7   7   9        3.57        8.53      4.95 o
   0   8   9        3.29       18.46      5.50 o
   1   8   9       42.41       52.07      4.39 o
   2   8   9       40.81       42.44      4.05 o
   3   8   9      108.66      103.95      5.09 o
   4   8   9        5.68       10.29      4.57 o
   5   8   9        3.81        3.23      5.36 o
   6   8   9       29.92       30.69      6.12 o
   7   8   9        2.33        2.84      6.43 o
   1   9   9       32.01       37.45      5.72 o
   2   9   9       11.65       17.36      5.27 o
   3   9   9       10.41       21.19      5.54 o
   4   9   9        3.98        4.13      5.47 o
   5   9   9       10.38        4.20      6.65 o
   6   9   9        0.13        4.76      6.27 o
   0  10   9       21.94       39.57     11.33 o
   1  10   9       18.86       22.53      7.50 o
   2  10   9       57.07       55.95      7.10 o
   3  10   9        6.05       12.93      6.54 o
   4  10   9       14.71       12.45      6.35 o
   1  11   9        0.49        7.86      8.48 o
   2  11   9        3.04        6.40      8.41 o
   0   0  10     7182.21     7156.68     52.67 o
   1   0  10      125.10      135.23      3.94 o
   2   0  10     3713.34     3712.31     20.49 o
   3   0  10     1767.38     1883.11     12.38 o
   5   0  10        0.75        2.04      2.16 o
   6   0  10      117.83      113.84      3.48 o
   7   0  10      353.50      356.30     11.49 o
   8   0  10        9.69        4.32      7.43 o
   9   0  10        0.41        0.35      8.68 o
  10   0  10        5.91       14.29      9.93 o
   1   1  10      981.79      921.68      5.76 o
   2   1  10      187.16      211.27      2.09 o
   3   1  10      768.76      829.37      4.25 o
   4   1  10      299.95      261.02      2.50 o
   5   1  10        0.75        2.61      1.74 o
   6   1  10      157.97      164.96      2.95 o
   7   1  10        6.04       10.02      3.27 o
   8   1  10       29.58       30.08      5.31 o
   9   1  10        0.69        0.48      5.54 o
  10   1  10        0.14        3.03      6.80 o
   0   2  10      162.72      188.27      3.58 o
   2   2  10      883.51      917.33      4.34 o
   3   2  10      684.33      654.99      6.88 o
   4   2  10      472.07      540.53      3.37 o
   5   2  10       98.20       96.65      2.35 o
   6   2  10        2.58        4.56      2.03 o
   7   2  10       22.37       16.91      3.06 o
   8   2  10        4.77        4.91      4.94 o
   9   2  10       60.87       66.85      5.75 o
   1   3  10     1693.26     1724.77      6.30 o
   2   3  10     1539.36     1459.54      6.63 o
   3   3  10       59.07       57.33      1.87 o
   4   3  10      298.93      286.93      3.75 o
   5   3  10        1.16        2.39      2.17 o
   6   3  10        7.14       15.02      2.27 o
   7   3  10       40.29       49.59      3.52 o
   8   3  10       13.24        6.95      4.63 o
   9   3  10       13.38       17.34      5.50 o
   0   4  10     2585.77     2654.46     10.21 o
   1   4  10      196.45      179.88      2.56 o
   2   4  10        0.06        7.60      1.63 o
   3   4  10      552.62      579.88      3.68 o
   4   4  10       13.44       14.82      1.99 o
   5   4  10       18.47       19.98      1.96 o
   6   4  10        3.27        5.39      2.38 o
   7   4  10      110.10      113.15      4.48 o
   8   4  10       17.29       15.08      4.52 o
   9   4  10        0.67       -0.24      5.86 o
   1   5  10      269.05      267.36      3.01 o
   2   5  10       36.12       45.37      1.97 o
   3   5  10       29.49       34.77      2.41 o
   4   5  10        3.45       10.79      2.69 o
   5   5  10       29.27       30.51      2.68 o
   6   5  10       33.48       36.31      3.37 o
   7   5  10       23.95       26.09      4.07 o
   8   5  10        2.72        5.90      4.94 o
   0   6  10      881.54      803.68      8.83 o
   1   6  10        7.88       10.24      2.38 o
   2   6  10       25.98       32.65      2.09 o
   3   6  10       23.71       37.54      2.70 o
   4   6  10       34.33       42.11      3.24 o
   5   6  10        1.70        1.74      3.22 o
   6   6  10       21.62       30.43      4.42 o
   7   6  10       37.73       37.23      4.57 o
   8   6  10       11.47       18.13      5.60 o
   1   7  10      193.09      186.73      3.80 o
   2   7  10      766.08      744.04      7.26 o
   3   7  10      936.72      928.66      7.42 o
   4   7  10       14.10       25.43      4.89 o
   5   7  10      156.63      158.67      5.70 o
   6   7  10        0.66        0.62      5.33 o
   7   7  10        2.47        4.41      5.01 o
   0   8  10      175.35      169.95      7.26 o
   1   8  10       21.67       22.75      4.40 o
   2   8  10        7.76       20.87      4.29 o
   3   8  10       37.57       48.46      4.95 o
   4   8  10       34.69       33.92      4.95 o
   5   8  10       13.36       14.03      5.49 o
   6   8  10        0.64        1.10      5.66 o
   7   8  10        6.74       16.10      6.04 o
   1   9  10        2.34       14.53      5.93 o
   2   9  10      158.86      139.26      6.28 o
   3   9  10       80.54       71.69      6.12 o
   4   9  10       20.04       21.10      5.80 o
   5   9  10        6.10        3.31      6.35 o
   6   9  10        3.22        9.21      6.29 o
   0  10  10       85.55       65.73     11.89 o
   1  10  10        2.03        8.99      7.31 o
   2  10  10       18.87       26.00      7.28 o
   3  10  10       60.94       49.67      7.48 o
   4  10  10        1.63        5.11      6.56 o
   1  11  10        4.63        6.16      8.23 o
   2  11  10        6.38        5.67      8.29 o
   1   1  11      326.47      329.73      4.76 o
   2   1  11      796.12      760.18      3.60 o
   3   1  11     3135.03     3166.79      9.89 o
   4   1  11      248.36      235.08      2.68 o
   5   1  11        1.09        4.91      1.90 o
   6   1  11       18.04       22.29      2.46 o
   7   1  11      168.88      167.35      4.40 o
   8   1  11       22.68       24.63      5.33 o
   9   1  11        0.51        3.24      5.77 o
   0   2  11     5518.74     5358.24     19.71 o
   1   2  11      417.59      495.51      7.21 o
   2   2  11      674.30      732.25      4.87 o
   3   2  11     1303.31     1351.41      5.69 o
   4   2  11      182.45      181.10      2.62 o
   5   2  11       55.68       45.23      2.20 o
   6   2  11        8.62       15.19      2.23 o
   7   2  11       94.19      106.66      3.65 o
   8   2  11        2.39        6.48      5.14 o
   9   2  11        1.92        3.86      5.90 o
   1   3  11     1336.18     1369.83      7.94 o
   2   3  11      524.06      583.21      3.83 o
   3   3  11      184.47      172.24      2.24 o
   4   3  11       19.85       20.09      2.28 o
   5   3  11       14.14       18.09      1.91 o
   6   3  11        6.60        9.51      2.39 o
   7   3  11        6.29        9.89      3.53 o
   8   3  11       36.72       36.76      5.36 o
   9   3  11        1.21       -2.79      5.67 o
   0   4  11     8476.11     8476.13     28.33 o
   1   4  11       11.07       17.66      2.06 o
   2   4  11       32.50       41.82      2.01 o
   3   4  11      172.24      165.37      2.62 o
   4   4  11        1.57       13.83      1.97 o
   5   4  11       81.91       77.49      3.17 o
   6   4  11       55.07       50.59      2.86 o
   7   4  11       11.10       13.26      3.98 o
   8   4  11        8.38        3.07      4.47 o
   9   4  11       11.98        9.89      6.22 o
   1   5  11      866.19      891.84      4.90 o
   2   5  11      210.85      209.24      2.83 o
   3   5  11      131.35      133.27      2.84 o
   4   5  11       94.27       96.42      3.19 o
   5   5  11       64.23       61.94      3.32 o
   6   5  11        0.98        1.93      3.44 o
   7   5  11        2.42        2.71      3.91 o
   8   5  11        8.29        4.81      5.15 o
   0   6  11      116.95      114.44      5.63 o
   1   6  11       82.96       62.27      2.79 o
   2   6  11       29.50       35.33      2.32 o
   3   6  11      158.27      153.81      3.44 o
   4   6  11       37.69       41.80      3.17 o
   5   6  11        7.08        7.96      3.50 o
   6   6  11       23.61       29.29      4.38 o
   7   6  11       28.84       35.42      4.50 o
   8   6  11        1.64        2.32      5.75 o
   1   7  11        0.65        5.59      2.81 o
   2   7  11      101.52      128.38      3.81 o
   3   7  11      351.77      355.44      5.32 o
   4   7  11        0.00        4.34      4.63 o
   5   7  11        6.00        4.86      4.49 o
   6   7  11        4.98        4.47      4.96 o
   7   7  11        2.31        3.33      5.01 o
   0   8  11       59.75       63.75      6.97 o
   1   8  11      109.58      106.23      5.51 o
   2   8  11      250.39      231.25      5.66 o
   3   8  11       42.62       42.21      5.01 o
   4   8  11       28.53       29.35      5.09 o
   5   8  11       76.88       66.35      5.90 o
   6   8  11        1.65        3.67      5.73 o
   1   9  11       81.01       95.40      6.77 o
   2   9  11        1.72       12.88      5.59 o
   3   9  11      151.60      145.42      6.57 o
   4   9  11       19.94       24.25      6.04 o
   5   9  11        5.29        3.01      6.06 o
   0  10  11       14.86       16.13     11.24 o
   1  10  11        8.82       20.52      7.64 o
   2  10  11        4.03        8.50      7.08 o
   3  10  11        0.00       -0.19      6.94 o
   4  10  11        2.36       -0.35      7.25 o
   1  11  11       16.41       16.12      8.30 o
   0   0  12      109.12       98.27      3.76 o
   1   0  12     2337.04     2264.05     12.84 o
   2   0  12       61.86       64.19      2.81 o
   3   0  12     1188.82     1191.28      9.00 o
   4   0  12     1692.29     1748.97     10.92 o
   5   0  12      333.10      323.27      3.66 o
   6   0  12      582.94      623.52     12.94 o
   7   0  12       12.07       23.29      3.58 o
   8   0  12       19.81       23.89      7.62 o
   9   0  12        2.02       -0.96      8.82 o
   1   1  12      388.36      391.62      3.07 o
   2   1  12       18.60       23.73      1.39 o
   3   1  12      151.95      127.18      2.09 o
   4   1  12        1.32        4.14      1.74 o
   5   1  12        6.19        8.26      1.96 o
   6   1  12        0.14        2.68      2.40 o
   7   1  12        0.04        2.08      4.04 o
   8   1  12       15.88       15.97      5.17 o
   9   1  12        0.13        0.96      5.62 o
   0   2  12       15.57       23.83      2.83 o
   1   2  12      886.14      942.82      6.30 o
   2   2  12     1361.77     1385.12      5.52 o
   3   2  12      759.68      724.51      4.06 o
   4   2  12     2193.38     2187.53      8.39 o
   5   2  12       90.96       87.49      2.47 o
   6   2  12        1.42        8.37      2.36 o
   7   2  12      109.42      120.03      3.87 o
   8   2  12        3.15        5.79      5.16 o
   9   2  12       33.50       35.44      5.88 o
   1   3  12     1422.32     1471.55      5.51 o
   2   3  12       82.00       89.42      2.28 o
   3   3  12       32.80       32.67      1.78 o
   4   3  12       58.86       64.27      2.50 o
   5   3  12      197.86      177.33      3.17 o
   6   3  12      150.88      136.32      3.17 o
   7   3  12      248.90      238.72      5.05 o
   8   3  12        0.98       -0.69      5.38 o
   9   3  12       22.51       15.68      5.74 o
   0   4  12     1120.11     1076.40      7.19 o
   1   4  12       93.55       83.39      2.44 o
   2   4  12       67.31       76.96      2.30 o
   3   4  12      318.62      332.43      3.16 o
   4   4  12      124.30      130.58      2.87 o
   5   4  12        0.06        6.21      2.89 o
   6   4  12       20.80       18.73      2.53 o
   7   4  12        0.60        1.36      3.97 o
   8   4  12        7.50        6.07      4.83 o
   9   4  12       13.23       13.61      6.28 o
   1   5  12      839.56      848.83      5.01 o
   2   5  12       95.86      105.92      2.44 o
   3   5  12      731.32      683.15      4.76 o
   4   5  12        0.75       14.45      2.82 o
   5   5  12        6.04        6.77      2.79 o
   6   5  12        0.01        2.31      3.55 o
   7   5  12       38.36       31.16      4.24 o
   8   5  12        0.33       -1.50      4.91 o
   0   6  12       21.78       18.04      4.88 o
   1   6  12        0.18        1.09      2.16 o
   2   6  12      220.19      220.34      3.37 o
   3   6  12      226.26      238.71      3.89 o
   4   6  12        4.00       10.71      3.20 o
   5   6  12        3.97        4.15      3.94 o
   6   6  12       48.11       35.23      4.63 o
   7   6  12        0.27        3.96      4.67 o
   8   6  12        0.16       -0.26      5.83 o
   1   7  12      457.50      423.22      5.28 o
   2   7  12      236.85      212.69      3.88 o
   3   7  12      248.49      257.96      5.16 o
   4   7  12        0.14        1.36      4.77 o
   5   7  12       23.36       22.59      4.89 o
   6   7  12        1.74        2.74      5.13 o
   7   7  12       17.76       12.67      5.26 o
   0   8  12        0.01       10.62      6.70 o
   1   8  12       11.58       20.16      4.96 o
   2   8  12       10.02       26.39      4.70 o
   3   8  12       15.91       18.69      4.97 o
   4   8  12        7.07        6.16      5.11 o
   5   8  12       15.82       15.29      5.58 o
   6   8  12        5.95       13.36      5.76 o
   1   9  12      116.00      122.60      6.85 o
   2   9  12       30.80       23.22      5.71 o
   3   9  12       44.68       47.39      6.09 o
   4   9  12        9.22       12.57      5.94 o
   5   9  12       12.63       16.52      6.27 o
   0  10  12       14.33       22.00     11.65 o
   1  10  12       28.41       34.65      7.89 o
   2  10  12        0.46       -1.78      7.10 o
   3  10  12        0.01        5.03      6.98 o
   4  10  12       17.08       15.88      7.45 o
   1  11  12        1.36        4.62      8.36 o
   1   1  13     1849.90     1872.06      5.29 o
   2   1  13      520.39      542.96      3.46 o
   3   1  13      693.95      587.60      3.17 o
   4   1  13       24.36       29.04      2.02 o
   5   1  13       72.80       68.85      2.22 o
   6   1  13      299.93      300.15      3.88 o
   7   1  13       23.37       22.17      4.06 o
   8   1  13       24.14       26.91      5.09 o
   9   1  13        8.22        5.87      5.60 o
   0   2  13     2602.95     2805.11     14.52 o
   1   2  13     2483.01     2668.95     14.27 o
   2   2  13      403.03      504.09      4.26 o
   3   2  13       38.43       39.32      1.41 o
   4   2  13      316.02      328.06      3.21 o
   5   2  13       48.32       51.41      2.42 o
   6   2  13      141.45      149.38      3.26 o
   7   2  13        4.32        3.12      3.43 o
   8   2  13        0.69        4.65      5.22 o
   9   2  13        3.43        2.11      5.84 o
   1   3  13      125.36      121.09      2.67 o
   2   3  13       38.76       47.84      2.14 o
   3   3  13      258.03      262.30      2.91 o
   4   3  13       31.82       36.62      2.39 o
   5   3  13        9.43        8.78      2.38 o
   6   3  13       13.51       15.69      2.86 o
   7   3  13        0.82       -0.07      3.75 o
   8   3  13       16.96       18.00      5.79 o
   9   3  13        1.99        2.12      5.99 o
   0   4  13     1844.22     1793.36      8.87 o
   1   4  13       15.01       13.84      2.14 o
   2   4  13        0.31        2.72      2.06 o
   3   4  13       24.66       24.27      2.16 o
   4   4  13       90.13       88.12      2.80 o
   5   4  13       10.62       14.78      3.12 o
   6   4  13       12.57       11.06      3.23 o
   7   4  13       75.62       66.73      4.51 o
   8   4  13        0.14       -1.51      4.98 o
   9   4  13        0.53       12.39      6.29 o
   1   5  13       35.47       43.99      2.62 o
   2   5  13        7.96       10.65      2.22 o
   3   5  13        0.50       12.68      2.60 o
   4   5  13        1.96        8.30      2.43 o
   5   5  13       12.46       13.19      3.57 o
   6   5  13       15.14       12.25      3.76 o
   7   5  13        0.00       -0.31      4.20 o
   8   5  13        0.10        2.21      5.15 o
   0   6  13      247.23      253.25      7.82 o
   1   6  13       29.47       35.34      2.86 o
   2   6  13      371.83      367.30      4.54 o
   3   6  13      225.47      224.62      3.88 o
   4   6  13       71.14       74.67      3.91 o
   5   6  13        7.25        7.98      4.09 o
   6   6  13       15.55       16.54      4.54 o
   7   6  13       34.26       34.91      5.08 o
   8   6  13        4.82        4.93      6.29 o
   1   7  13       83.65       85.05      3.96 o
   2   7  13      112.44      114.78      3.94 o
   3   7  13       52.83       49.94      4.13 o
   4   7  13        1.21       -4.30      4.86 o
   5   7  13        7.05       11.72      4.76 o
   6   7  13        4.20        1.93      5.17 o
   7   7  13        1.74        0.49      5.31 o
   0   8  13      220.93      207.88      8.91 o
   1   8  13      582.21      553.83      8.27 o
   2   8  13      364.93      308.60      6.63 o
   3   8  13       10.66        8.71      5.21 o
   4   8  13       17.36       13.65      5.21 o
   5   8  13       80.76       72.03      5.84 o
   6   8  13       46.33       40.22      5.94 o
   1   9  13       61.67       55.82      6.39 o
   2   9  13        0.03        3.68      5.92 o
   3   9  13      142.92      129.95      6.65 o
   4   9  13        0.01        4.91      5.83 o
   5   9  13       37.72       53.64      6.77 o
   0  10  13       41.34       40.79     11.97 o
   1  10  13        1.45        2.28      7.69 o
   2  10  13        4.09        9.27      7.19 o
   3  10  13        1.86        3.26      6.90 o
   4  10  13        8.68       13.38      7.47 o
   1   0  14      233.02      242.13      3.92 o
   2   0  14     1794.43     1860.73      8.07 o
   3   0  14     1907.15     1989.90     12.68 o
   4   0  14       39.02       47.61      2.36 o
   5   0  14      245.90      235.47      3.62 o
   6   0  14       59.74       80.76      4.94 o
   7   0  14       34.56       28.20      5.73 o
   8   0  14        0.09        0.86      7.35 o
   9   0  14        2.11       14.48      8.85 o
   1   1  14      324.43      307.93      2.52 o
   2   1  14       13.70       15.50      1.76 o
   3   1  14      107.36      115.47      1.85 o
   4   1  14       38.39       38.72      2.07 o
   5   1  14      166.90      154.51      2.70 o
   6   1  14       62.92       69.09      2.86 o
   7   1  14       10.71        9.53      4.42 o
   8   1  14        4.67        3.41      5.23 o
   9   1  14        0.02        1.30      6.06 o
   0   2  14     1622.63     1699.93     10.40 o
   1   2  14       41.24       55.36      2.19 o
   2   2  14       35.11       36.77      2.08 o
   3   2  14        6.32        9.02      1.36 o
   4   2  14       68.64       46.95      2.31 o
   5   2  14       13.36       15.43      2.15 o
   6   2  14      266.00      272.21      3.72 o
   7   2  14       94.79       89.55      4.18 o
   8   2  14       14.30       14.47      5.30 o
   9   2  14        0.18        5.92      5.94 o
   1   3  14      377.57      367.13      3.50 o
   2   3  14       33.07       39.63      2.09 o
   3   3  14      137.44      119.22      2.46 o
   4   3  14       12.28       14.52      2.29 o
   5   3  14      373.81      345.05      3.95 o
   6   3  14      450.16      429.43      4.80 o
   7   3  14        9.54        7.93      3.94 o
   8   3  14      173.98      171.52      7.04 o
   9   3  14        1.38        4.90      5.92 o
   0   4  14      157.38      170.65      4.17 o
   1   4  14       54.13       60.69      2.36 o
   2   4  14      247.31      266.53      3.09 o
   3   4  14       52.84       50.93      2.45 o
   4   4  14       17.62       29.00      2.83 o
   5   4  14        4.44        7.89      3.12 o
   6   4  14        1.32        2.79      3.31 o
   7   4  14      146.69      133.86      5.05 o
   8   4  14        0.01       -4.35      5.79 o
   9   4  14       18.63       24.73      6.75 o
   1   5  14      122.07      115.09      3.07 o
   2   5  14      139.29      126.79      2.97 o
   3   5  14       19.86       23.86      2.24 o
   4   5  14        0.06        7.46      2.59 o
   5   5  14       15.89       14.64      3.74 o
   6   5  14      100.85       89.18      4.35 o
   7   5  14        0.13       -0.77      4.51 o
   8   5  14       13.75       13.54      5.32 o
   0   6  14      534.31      491.78      9.51 o
   1   6  14      163.48      162.27      3.90 o
   2   6  14      603.37      559.24      5.08 o
   3   6  14       42.91       47.59      3.06 o
   4   6  14       13.74       11.87      3.27 o
   5   6  14        1.65        3.93      4.18 o
   6   6  14        5.95        6.89      4.51 o
   7   6  14       14.26       13.68      4.98 o
   8   6  14        7.15        4.35      6.87 o
   1   7  14        1.75        6.25      3.43 o
   2   7  14      267.84      250.65      4.88 o
   3   7  14       26.65       25.60      4.70 o
   4   7  14        4.64        8.48      5.19 o
   5   7  14        5.33        5.66      4.88 o
   6   7  14        0.67       -0.70      5.35 o
   7   7  14        6.20        4.13      5.37 o
   0   8  14       21.10       45.16      7.70 o
   1   8  14        5.39       26.94      4.79 o
   2   8  14       13.73       26.19      5.22 o
   3   8  14        1.17        3.84      4.97 o
   4   8  14       23.95       23.42      5.74 o
   5   8  14       11.21       11.43      5.31 o
   6   8  14        1.42        5.83      5.96 o
   1   9  14       13.49       22.65      6.30 o
   2   9  14       35.69       39.20      6.66 o
   3   9  14        3.02        8.54      5.57 o
   4   9  14        1.30        1.04      6.14 o
   5   9  14        0.53        2.06      6.62 o
   0  10  14        1.70        2.83     11.82 o
   1  10  14        0.67        4.63      7.74 o
   2  10  14       15.23       15.59      7.57 o
   3  10  14       30.39       29.82      7.36 o
   1   1  15      458.19      484.20      3.26 o
   2   1  15      405.92      368.18      3.39 o
   3   1  15      147.76      144.11      2.29 o
   4   1  15      781.27      785.82      4.40 o
   5   1  15        0.54        5.42      2.21 o
   6   1  15      427.96      435.38      4.92 o
   7   1  15        8.15       12.99      4.50 o
   8   1  15        7.19        0.75      5.23 o
   9   1  15        0.36       -0.39      6.01 o
   0   2  15     2228.99     2242.18     15.99 o
   1   2  15     1037.69     1047.70      5.46 o
   2   2  15        9.73       15.31      1.97 o
   3   2  15      306.69      276.33      2.71 o
   4   2  15       42.74       38.12      2.27 o
   5   2  15       49.10       47.96      2.36 o
   6   2  15        3.49        6.57      2.79 o
   7   2  15        4.50        4.29      3.77 o
   8   2  15        0.03       -1.00      5.21 o
   9   2  15        9.42        9.06      6.08 o
   1   3  15      462.56      516.36      3.79 o
   2   3  15       16.87       16.54      2.17 o
   3   3  15        6.05        7.02      2.02 o
   4   3  15        8.54        7.59      2.32 o
   5   3  15       53.50       60.57      3.01 o
   6   3  15        4.07        2.13      2.79 o
   7   3  15        0.73        1.76      4.01 o
   8   3  15        2.07        5.85      6.10 o
   9   3  15        0.39       -2.11      6.37 o
   0   4  15      240.18      235.89      4.95 o
   1   4  15       51.32       48.70      2.42 o
   2   4  15       44.83       48.11      2.56 o
   3   4  15      108.07      102.57      2.80 o
   4   4  15      288.23      258.96      4.52 o
   5   4  15        1.64        3.04      2.33 o
   6   4  15       42.03       47.20      3.72 o
   7   4  15        1.16        2.62      4.49 o
   8   4  15        0.97       -2.35      6.24 o
   1   5  15        4.51        9.25      2.62 o
   2   5  15       35.90       46.19      2.79 o
   3   5  15       44.13       48.30      2.70 o
   4   5  15      145.09      120.34      3.43 o
   5   5  15       15.63       19.11      3.79 o
   6   5  15       85.80       74.43      4.17 o
   7   5  15        3.27        3.45      4.59 o
   8   5  15       11.88       14.36      6.49 o
   0   6  15      210.01      206.27      6.86 o
   1   6  15       11.37       16.35      3.11 o
   2   6  15      117.49      125.64      3.52 o
   3   6  15       20.00       26.50      3.00 o
   4   6  15       15.80       15.46      3.79 o
   5   6  15        8.86        9.52      4.31 o
   6   6  15       45.03       43.26      4.70 o
   7   6  15       58.25       59.01      5.45 o
   1   7  15      165.11      186.16      4.90 o
   2   7  15        4.53       12.91      3.79 o
   3   7  15       29.70       25.30      5.12 o
   4   7  15        1.27        1.43      5.38 o
   5   7  15        9.89        8.07      4.95 o
   6   7  15       17.54       18.61      5.39 o
   7   7  15        8.05       15.04      6.42 o
   0   8  15      638.98      620.62     13.44 o
   1   8  15      324.02      280.17      6.32 o
   2   8  15       45.61       48.00      6.65 o
   3   8  15        2.50        1.83      5.08 o
   4   8  15       16.21       12.89      5.51 o
   5   8  15       25.83       23.07      5.40 o
   6   8  15       45.83       46.27      6.39 o
   1   9  15      112.45      110.83      7.25 o
   2   9  15        1.33        1.19      6.27 o
   3   9  15        4.35        3.77      5.80 o
   4   9  15       63.43       67.38      6.47 o
   5   9  15       19.90       37.63      6.72 o
   0  10  15       34.68       35.90     12.28 o
   1  10  15       17.84       17.41      8.28 o
   2  10  15        8.63        9.20      7.85 o
   3  10  15       11.32       16.88      7.28 o
   0   0  16      463.53      456.66      6.61 o
   1   0  16      476.96      508.81      8.21 o
   2   0  16       78.92       84.44      3.24 o
   3   0  16      172.03      183.90      4.10 o
   4   0  16      112.44      108.59      3.42 o
   5   0  16       97.91       80.63      3.63 o
   6   0  16      430.16      448.22      8.01 o
   7   0  16       52.24       46.94      6.68 o
   8   0  16       44.70       38.02      7.58 o
   9   0  16        4.15        9.82      8.63 o
   1   1  16      169.10      197.43      2.26 o
   2   1  16        1.10        2.22      1.72 o
   3   1  16       29.52       31.61      1.98 o
   4   1  16       36.10       27.83      1.90 o
   5   1  16      157.96      159.07      3.02 o
   6   1  16      100.14      103.27      3.32 o
   7   1  16        0.10        3.65      4.46 o
   8   1  16        6.09        9.92      5.38 o
   9   1  16        3.05       -3.92      6.08 o
   0   2  16       63.44       64.45      3.04 o
   1   2  16        3.96        8.09      1.77 o
   2   2  16        2.01        7.17      1.83 o
   3   2  16       15.91       14.63      1.61 o
   4   2  16       61.11       56.75      2.46 o
   5   2  16      133.10      130.28      2.93 o
   6   2  16      127.19      140.87      3.47 o
   7   2  16       54.41       54.40      4.34 o
   8   2  16        0.10       -3.13      5.54 o
   9   2  16        1.16        2.03      6.28 o
   1   3  16        4.47       13.08      2.22 o
   2   3  16       12.04       12.40      2.39 o
   3   3  16       78.76       74.28      2.37 o
   4   3  16      111.59      105.22      2.97 o
   5   3  16       58.04       56.17      2.87 o
   6   3  16       25.14       22.79      3.00 o
   7   3  16        0.02        2.23      4.61 o
   8   3  16       28.31       18.01      6.19 o
   9   3  16        1.63        0.82      6.48 o
   0   4  16     1677.32     1717.09      9.81 o
   1   4  16        9.18        9.86      2.36 o
   2   4  16      122.03      114.42      3.00 o
   3   4  16       15.14       23.33      2.53 o
   4   4  16      402.20      380.46      5.06 o
   5   4  16       21.11       14.48      2.90 o
   6   4  16        1.18        4.00      3.55 o
   7   4  16       30.36       29.87      4.48 o
   8   4  16       10.78       15.43      6.73 o
   1   5  16      212.76      237.60      3.97 o
   2   5  16       52.23       48.96      2.92 o
   3   5  16      217.50      224.51      3.78 o
   4   5  16       81.81       65.62      2.94 o
   5   5  16       48.59       49.13      4.11 o
   6   5  16        9.65        4.70      3.75 o
   7   5  16        0.47        2.12      4.63 o
   8   5  16        5.49        3.41      6.82 o
   0   6  16      703.79      672.29     12.35 o
   1   6  16       46.87       56.76      3.75 o
   2   6  16       25.04       31.59      3.17 o
   3   6  16        0.77        4.22      3.19 o
   4   6  16       54.48       62.17      4.34 o
   5   6  16        2.00        3.96      4.32 o
   6   6  16        0.10       -1.02      4.38 o
   7   6  16        1.57        1.66      5.11 o
   1   7  16      932.86      890.38      8.98 o
   2   7  16       97.18       93.10      3.79 o
   3   7  16       12.34       11.33      4.98 o
   4   7  16       54.84       40.86      5.27 o
   5   7  16       16.82       15.87      5.04 o
   6   7  16       10.69        9.91      5.21 o
   7   7  16       36.75       36.74      7.08 o
   0   8  16       76.26       91.95      8.27 o
   1   8  16       30.40       35.78      5.09 o
   2   8  16        2.10        6.89      6.35 o
   3   8  16        2.16        2.82      5.37 o
   4   8  16       46.96       45.04      6.08 o
   5   8  16        0.02        2.92      5.42 o
   6   8  16       15.77       20.64      6.03 o
   1   9  16       24.35       17.82      6.54 o
   2   9  16        2.12        2.85      6.45 o
   3   9  16       27.59       23.79      5.96 o
   4   9  16        5.53        3.65      6.49 o
   0  10  16       39.02       43.44     12.54 o
   1  10  16       16.19       10.78      8.35 o
   2  10  16       12.36       13.20      8.38 o
   3  10  16        4.77        3.88      7.43 o
   1   1  17      262.13      259.38      2.71 o
   2   1  17       77.24       74.61      2.09 o
   3   1  17        4.48        8.41      1.92 o
   4   1  17      448.29      437.51      4.34 o
   5   1  17       56.96       58.60      2.61 o
   6   1  17        0.66        2.01      2.68 o
   7   1  17       30.49       27.62      4.73 o
   8   1  17        3.18        7.25      5.77 o
   9   1  17        1.83        8.07      6.35 o
   0   2  17       85.24       65.29      3.12 o
   1   2  17        0.64        8.07      1.73 o
   2   2  17      101.24       94.88      2.31 o
   3   2  17       16.00       13.19      1.60 o
   4   2  17      280.61      272.95      3.47 o
   5   2  17       50.83       48.41      2.69 o
   6   2  17       80.26       83.20      3.35 o
   7   2  17        4.56        5.28      4.51 o
   8   2  17        0.04        1.79      6.12 o
   9   2  17        2.58        1.86      6.44 o
   1   3  17      468.70      479.41      4.09 o
   2   3  17       86.67       93.39      2.77 o
   3   3  17        3.60        6.19      2.19 o
   4   3  17       14.67       14.80      2.58 o
   5   3  17       28.80       28.72      2.79 o
   6   3  17        5.49        4.40      3.13 o
   7   3  17       10.91        6.05      4.70 o
   8   3  17        0.00       -1.73      6.32 o
   0   4  17       12.64       19.72      3.80 o
   1   4  17       30.74       33.22      2.58 o
   2   4  17        1.76        4.38      2.48 o
   3   4  17       91.26       90.13      3.18 o
   4   4  17      238.79      247.70      4.69 o
   5   4  17       24.17       15.12      3.03 o
   6   4  17       15.06        8.60      3.51 o
   7   4  17       10.37        8.00      4.28 o
   8   4  17        0.02       -1.08      6.80 o
   1   5  17       87.04       77.72      3.38 o
   2   5  17       72.60       80.76      3.22 o
   3   5  17        5.84        8.07      2.96 o
   4   5  17       33.30       38.01      3.26 o
   5   5  17       10.02       15.27      3.91 o
   6   5  17        0.67       -2.59      3.76 o
   7   5  17        1.37        1.59      5.20 o
   8   5  17        2.48        7.58      6.86 o
   0   6  17     3201.20     3256.50     20.93 o
   1   6  17      439.35      437.66      6.48 o
   2   6  17        0.80        4.79      3.13 o
   3   6  17        2.34        6.42      3.83 o
   4   6  17       11.64       11.05      4.19 o
   5   6  17       20.05       19.98      4.31 o
   6   6  17       43.40       33.13      4.66 o
   7   6  17       17.04       20.10      6.14 o
   1   7  17      124.76      133.27      6.92 o
   2   7  17       23.74       17.33      3.66 o
   3   7  17        6.63        8.21      5.19 o
   4   7  17        0.34       -0.25      4.88 o
   5   7  17       40.86       45.83      5.35 o
   6   7  17        1.43        1.97      5.10 o
   0   8  17      486.63      445.78     11.10 o
   1   8  17        3.23        5.73      6.63 o
   2   8  17        8.32        9.05      6.17 o
   3   8  17        4.25        5.50      5.87 o
   4   8  17        0.37        4.78      5.99 o
   5   8  17        0.10        2.18      5.81 o
   1   9  17       37.07       24.17      6.59 o
   2   9  17        3.72        4.51      6.30 o
   3   9  17        6.26        4.18      6.25 o
   4   9  17        1.49        1.97      6.46 o
   0  10  17      106.37       91.45     12.17 o
   1  10  17        2.74       14.00      8.06 o
   2  10  17       12.69       17.67      8.21 o
   0   0  18      654.86      678.14      7.83 o
   1   0  18      486.54      504.25      6.31 o
   2   0  18      561.06      613.26      6.36 o
   3   0  18      125.51      118.34      4.23 o
   4   0  18      692.09      674.77     11.94 o
   5   0  18     1135.34     1175.52     18.22 o
   6   0  18       64.23       71.45      5.44 o
   7   0  18       27.11       26.22      6.91 o
   8   0  18        7.40        4.09      7.24 o
   9   0  18        6.10        9.07      9.17 o
   1   1  18      589.23      584.65      3.49 o
   2   1  18        9.17       13.04      1.82 o
   3   1  18      140.02      126.69      2.59 o
   4   1  18        1.65        4.39      1.68 o
   5   1  18      107.51      111.02      2.85 o
   6   1  18       61.22       67.40      3.99 o
   7   1  18       34.19       28.64      5.07 o
   8   1  18        1.81       -1.20      6.16 o
   9   1  18        4.49        8.95      6.87 o
   0   2  18      415.19      425.02      5.01 o
   1   2  18       18.33       16.07      1.85 o
   2   2  18       43.43       51.76      2.03 o
   3   2  18       23.63       23.72      1.74 o
   4   2  18        0.07        3.81      1.92 o
   5   2  18      165.54      158.51      3.37 o
   6   2  18        0.07        2.30      3.43 o
   7   2  18       20.12       20.49      5.03 o
   8   2  18        3.71        5.27      6.18 o
   9   2  18        0.01        2.57      6.53 o
   1   3  18      172.10      156.01      3.02 o
   2   3  18       24.32       22.57      2.44 o
   3   3  18      546.32      536.85      4.39 o
   4   3  18        1.28       16.57      2.64 o
   5   3  18       64.49       50.48      2.63 o
   6   3  18       25.43       22.97      3.61 o
   7   3  18       22.80       23.87      5.19 o
   8   3  18        9.47        2.00      6.52 o
   0   4  18        6.33        8.27      3.53 o
   1   4  18       27.65       33.93      2.81 o
   2   4  18        0.57        7.21      2.61 o
   3   4  18      140.81      132.35      3.61 o
   4   4  18       12.52        9.40      2.20 o
   5   4  18       43.41       43.11      3.60 o
   6   4  18        1.26        2.62      3.54 o
   7   4  18        0.03        3.74      5.02 o
   8   4  18        2.82        0.72      6.90 o
   1   5  18      163.70      170.70      3.88 o
   2   5  18       74.41       77.37      3.32 o
   3   5  18       75.59       78.14      3.45 o
   4   5  18        5.97        5.45      3.17 o
   5   5  18        5.63        6.26      3.89 o
   6   5  18        9.90        9.29      3.94 o
   7   5  18        1.55       -0.94      5.30 o
   8   5  18        0.45        1.22      6.78 o
   0   6  18      252.95      247.32      8.53 o
   1   6  18        3.75       19.58      4.29 o
   2   6  18       30.79       25.23      3.39 o
   3   6  18       31.45       24.30      4.31 o
   4   6  18       23.76       20.33      4.20 o
   5   6  18       48.15       39.11      4.56 o
   6   6  18        1.29        5.20      4.51 o
   7   6  18        0.42        2.00      6.24 o
   1   7  18       65.51       66.35      6.16 o
   2   7  18       23.05       16.90      5.41 o
   3   7  18        0.16        3.71      5.37 o
   4   7  18        3.05        6.65      5.16 o
   5   7  18       44.73       43.31      5.51 o
   6   7  18        4.69        5.80      5.86 o
   0   8  18        2.72       25.14      7.74 o
   1   8  18        0.10        8.09      6.90 o
   2   8  18       39.71       53.14      6.49 o
   3   8  18        2.45        4.81      6.08 o
   4   8  18        4.64        3.75      6.22 o
   5   8  18       14.16       24.00      6.08 o
   1   9  18       57.87       52.05      6.83 o
   2   9  18       35.40       26.66      6.55 o
   3   9  18        1.62        7.47      6.49 o
   4   9  18        6.14       10.94      6.65 o
   0  10  18       47.18       55.54     11.21 o
   1  10  18        0.96        7.37      7.79 o
   2  10  18        1.38       -1.11      7.50 o
   1   1  19        2.68       12.49      1.06 o
   2   1  19       43.74       52.57      2.23 o
   3   1  19      253.63      230.12      4.08 o
   4   1  19      141.30      134.17      3.21 o
   5   1  19       96.87       91.97      3.02 o
   6   1  19       11.58       13.31      3.78 o
   7   1  19        0.24        1.10      4.85 o
   8   1  19        0.06        1.12      5.96 o
   0   2  19      216.44      212.90      4.16 o
   1   2  19      366.12      316.84      2.97 o
   2   2  19       69.14       75.63      2.04 o
   3   2  19      457.91      468.86      3.99 o
   4   2  19       39.32       45.51      2.11 o
   5   2  19      181.22      187.03      3.48 o
   6   2  19        5.44        6.38      3.81 o
   7   2  19       48.14       47.71      4.93 o
   1   3  19      120.75      133.65      3.08 o
   2   3  19        0.71        5.73      2.48 o
   3   3  19        1.05        3.68      2.33 o
   4   3  19        1.89        3.71      2.68 o
   5   3  19       10.51       10.28      2.59 o
   6   3  19        5.64        6.77      3.71 o
   7   3  19       20.14       21.94      5.19 o
   8   3  19        1.98       -4.37      6.53 o
   0   4  19      281.08      273.68      5.68 o
   1   4  19       61.60       58.69      3.05 o
   2   4  19      112.10      111.20      3.44 o
   3   4  19      274.62      295.45      4.44 o
   4   4  19      141.41      128.19      3.66 o
   5   4  19       88.69       85.21      3.97 o
   6   4  19       27.00       20.72      3.67 o
   7   4  19       89.02       81.65      5.71 o
   8   4  19        8.53        7.25      6.69 o
   1   5  19      383.19      357.23      4.97 o
   2   5  19      208.36      193.58      4.09 o
   3   5  19      283.63      277.46      4.70 o
   4   5  19       56.99       59.18      3.94 o
   5   5  19        8.80        7.33      3.84 o
   6   5  19       24.91       18.90      4.59 o
   7   5  19       71.63       81.63      6.40 o
   0   6  19      131.71      135.50      7.99 o
   1   6  19      263.43      248.44      5.56 o
   2   6  19       25.17       24.95      3.76 o
   3   6  19        0.66        0.72      4.72 o
   4   6  19       13.06        8.13      4.41 o
   5   6  19       26.86       19.83      4.40 o
   6   6  19        4.34        3.71      5.20 o
   7   6  19       17.46       18.29      6.47 o
   1   7  19      127.68      130.63      6.37 o
   2   7  19        6.84       10.38      5.58 o
   3   7  19        3.40        5.23      5.11 o
   4   7  19        1.43        5.84      5.36 o
   5   7  19        5.14        1.60      5.19 o
   6   7  19        0.12        4.97      5.99 o
   0   8  19      394.53      373.73     11.83 o
   1   8  19       87.22       81.82      7.68 o
   2   8  19        0.53       11.66      6.51 o
   3   8  19        3.05        4.04      6.04 o
   4   8  19        6.69        5.60      6.32 o
   5   8  19        0.32        3.15      6.01 o
   1   9  19        1.40       11.79      7.75 o
   2   9  19       10.72        7.61      7.00 o
   3   9  19        7.58       10.38      7.33 o
   4   9  19       20.49       10.69      6.92 o
   0  10  19       36.70       23.48     10.87 o
   1  10  19        5.79        0.57      7.92 o
   1   0  20      389.08      448.82      6.73 o
   2   0  20      297.04      286.75      5.46 o
   3   0  20        0.64        4.86      4.36 o
   4   0  20      814.73      805.45     11.60 o
   5   0  20      466.89      475.44     10.23 o
   6   0  20       50.88       60.10      6.63 o
   7   0  20       24.39       19.19      7.57 o
   8   0  20        0.04       -4.45      8.50 o
   1   1  20       11.20       13.33      1.47 o
   2   1  20      201.36      183.38      3.05 o
   3   1  20      264.85      249.29      3.95 o
   4   1  20       26.25       24.09      2.32 o
   5   1  20        3.27        2.27      3.35 o
   6   1  20       22.92       19.75      3.94 o
   7   1  20        0.09        2.21      4.83 o
   8   1  20        0.84        4.02      6.32 o
   0   2  20      337.01      335.69      5.66 o
   1   2  20        3.07        3.70      1.59 o
   2   2  20        0.22        2.70      1.41 o
   3   2  20        0.65        0.78      1.30 o
   4   2  20       45.72       48.40      2.57 o
   5   2  20       17.52       16.97      3.02 o
   6   2  20      120.05      119.32      4.77 o
   7   2  20       43.54       43.97      5.12 o
   8   2  20        2.06        5.10      6.00 o
   1   3  20      163.75      153.30      3.23 o
   2   3  20      320.40      292.81      3.80 o
   3   3  20       14.70       20.23      2.29 o
   4   3  20       52.55       50.85      2.43 o
   5   3  20       10.86        9.82      2.96 o
   6   3  20       68.90       58.29      4.24 o
   7   3  20        0.63        4.94      5.16 o
   0   4  20       21.19       18.22      4.27 o
   1   4  20       15.63       18.46      3.10 o
   2   4  20       59.93       67.95      3.03 o
   3   4  20        0.79        5.69      2.95 o
   4   4  20        1.73        5.81      2.42 o
   5   4  20        1.25        3.56      3.48 o
   6   4  20       40.00       42.52      4.38 o
   7   4  20        0.02       -2.59      5.88 o
   8   4  20        1.03        4.29      6.94 o
   1   5  20        8.06       18.54      3.58 o
   2   5  20        0.27        4.69      3.14 o
   3   5  20       30.53       41.69      4.19 o
   4   5  20       40.56       37.44      3.91 o
   5   5  20       24.97       19.58      3.80 o
   6   5  20       28.03       29.52      4.73 o
   7   5  20        7.36       15.78      6.14 o
   0   6  20       45.48       58.55      7.40 o
   1   6  20       19.69       36.06      4.59 o
   2   6  20       26.73       29.76      4.48 o
   3   6  20        0.72        0.61      4.93 o
   4   6  20       53.79       38.08      5.32 o
   5   6  20       32.33       26.56      4.43 o
   6   6  20        0.01        5.66      5.27 o
   7   6  20        4.31       -0.79      6.21 o
   1   7  20       71.26       73.76      5.41 o
   2   7  20       61.00       65.02      6.23 o
   3   7  20        0.42       -2.71      5.66 o
   4   7  20        2.46        6.73      5.37 o
   5   7  20       15.70       13.40      5.61 o
   6   7  20       32.35       33.74      6.10 o
   0   8  20       43.78       98.58      9.46 o
   1   8  20       23.38       23.53      6.44 o
   2   8  20        1.45       -0.98      6.80 o
   3   8  20        3.34        1.16      6.41 o
   4   8  20       24.62       22.28      6.58 o
   5   8  20        2.54        3.41      7.19 o
   1   9  20       70.09       64.39      7.55 o
   2   9  20       56.36       70.76      7.55 o
   3   9  20        1.09        3.10      7.40 o
   1   1  21        8.11        7.03      1.85 o
   2   1  21      163.07      164.33      3.00 o
   3   1  21      449.95      447.11      4.77 o
   4   1  21      587.92      582.36      7.28 o
   5   1  21       60.71       76.43      4.21 o
   6   1  21        3.57        7.39      4.36 o
   7   1  21        3.23        1.55      5.14 o
   8   1  21        3.77       -1.43      6.31 o
   0   2  21     1434.71     1525.71     13.77 o
   1   2  21       94.47       92.29      2.12 o
   2   2  21       48.88       40.13      1.57 o
   3   2  21       15.90       18.67      2.47 o
   4   2  21      355.52      349.87      4.43 o
   5   2  21       50.16       46.57      3.75 o
   6   2  21        1.43        1.45      4.07 o
   7   2  21       12.40       10.68      5.15 o
   8   2  21        1.56       -2.32      6.54 o
   1   3  21        2.69        9.60      2.51 o
   2   3  21        0.47        8.77      2.32 o
   3   3  21       70.34       83.73      2.50 o
   4   3  21        0.17       -0.68      2.00 o
   5   3  21       58.62       64.69      3.50 o
   6   3  21        3.62        5.02      4.18 o
   7   3  21        1.32        1.43      5.79 o
   8   3  21       17.96       21.34      6.79 o
   0   4  21       40.11       41.21      4.35 o
   1   4  21       11.81       19.06      3.03 o
   2   4  21       24.03       28.11      2.92 o
   3   4  21        9.83       10.63      2.84 o
   4   4  21      179.47      179.18      4.08 o
   5   4  21       27.97       25.44      3.54 o
   6   4  21        3.52        2.06      4.28 o
   7   4  21       11.68       12.30      6.00 o
   1   5  21       98.74      110.34      4.29 o
   2   5  21       36.27       38.78      3.47 o
   3   5  21        0.07        3.68      3.85 o
   4   5  21       42.34       45.74      3.91 o
   5   5  21        0.01        5.15      4.33 o
   6   5  21        0.49        2.89      5.00 o
   7   5  21       11.61       18.20      6.00 o
   0   6  21      256.52      242.18      8.27 o
   1   6  21       25.00       22.74      4.39 o
   2   6  21       11.46       18.84      4.65 o
   3   6  21       25.17       21.64      5.20 o
   4   6  21        0.54        2.03      5.08 o
   5   6  21        1.13        4.21      5.10 o
   6   6  21        1.12        4.17      5.37 o
   1   7  21       34.18       43.15      5.31 o
   2   7  21        0.60        6.16      5.83 o
   3   7  21       11.90       15.98      5.82 o
   4   7  21       24.83       18.33      5.47 o
   5   7  21        0.65       -2.64      6.26 o
   6   7  21        3.23        8.09      6.08 o
   0   8  21      878.52      834.30     15.98 o
   1   8  21       38.74       41.69      6.39 o
   2   8  21        4.80        4.52      6.97 o
   3   8  21        0.36        2.07      6.89 o
   4   8  21        5.81       12.73      6.78 o
   1   9  21        8.60       10.98      7.14 o
   2   9  21       41.12       40.65      7.62 o
   3   9  21        1.37        0.93      7.76 o
   0   0  22      389.65      387.96      7.29 o
   1   0  22        1.10        5.27      3.74 o
   2   0  22        2.47       10.25      3.55 o
   3   0  22        6.92        8.44      4.61 o
   4   0  22      370.52      354.95      7.03 o
   5   0  22        4.33       18.92      4.11 o
   6   0  22       36.11       35.64      6.76 o
   7   0  22       83.47       77.46      9.06 o
   8   0  22       13.61        5.62     10.15 o
   1   1  22        2.00        2.69      1.81 o
   2   1  22       45.84       49.17      2.26 o
   3   1  22       35.50       35.08      3.12 o
   4   1  22       54.17       43.89      2.82 o
   5   1  22       13.38       14.04      4.09 o
   6   1  22        8.53        8.06      4.87 o
   7   1  22        1.24        0.60      5.07 o
   8   1  22        2.03        3.01      6.55 o
   0   2  22      296.95      304.53      5.72 o
   1   2  22      185.96      189.25      3.18 o
   2   2  22       87.90       84.29      2.48 o
   3   2  22        0.65        5.42      2.56 o
   4   2  22       91.78       67.86      2.50 o
   5   2  22       63.89       60.42      4.49 o
   6   2  22       20.29       16.28      4.51 o
   7   2  22        8.99       10.00      5.13 o
   8   2  22        0.52        5.07      6.94 o
   1   3  22        3.59        5.68      2.43 o
   2   3  22       86.07       85.04      2.69 o
   3   3  22      301.49      291.70      4.06 o
   4   3  22        0.16        0.41      2.00 o
   5   3  22        1.75        4.62      4.02 o
   6   3  22       13.34       17.29      4.49 o
   7   3  22        3.00        4.30      5.80 o
   8   3  22        4.34        6.57      7.27 o
   0   4  22      178.75      173.42      5.56 o
   1   4  22       43.34       47.41      3.23 o
   2   4  22       66.56       63.96      3.25 o
   3   4  22        0.41        2.93      2.92 o
   4   4  22        5.56        7.35      3.10 o
   5   4  22       59.76       48.05      4.54 o
   6   4  22        2.88        5.30      4.42 o
   7   4  22        0.04       -0.07      6.27 o
   1   5  22      143.28      129.51      4.38 o
   2   5  22        6.50        9.12      3.67 o
   3   5  22       48.43       40.69      4.62 o
   4   5  22       20.23       16.44      3.99 o
   5   5  22       19.19       15.21      4.59 o
   6   5  22        0.72       -2.53      5.27 o
   7   5  22        1.37        5.42      6.31 o
   0   6  22        7.60        8.09      6.16 o
   1   6  22        8.55       14.80      4.77 o
   2   6  22        7.69        8.92      4.51 o
   3   6  22        0.40       -0.68      5.23 o
   4   6  22       40.12       42.10      5.39 o
   5   6  22        1.40        2.03      5.31 o
   6   6  22        1.87       -1.89      5.36 o
   1   7  22       16.24       11.63      5.02 o
   2   7  22       24.45       24.56      5.88 o
   3   7  22        8.20       11.88      5.98 o
   4   7  22        3.19        6.22      5.84 o
   5   7  22        3.45        2.99      6.06 o
   0   8  22       53.40       58.81     12.38 o
   1   8  22        1.02        8.14      6.34 o
   2   8  22        3.40       -3.29      6.57 o
   3   8  22       11.99       24.05      7.20 o
   4   8  22        1.40        1.68      7.36 o
   1   9  22       85.29      101.88      8.34 o
   2   9  22       33.83       54.05      7.45 o
   1   1  23      111.54      100.33      3.07 o
   2   1  23       51.49       51.90      2.55 o
   3   1  23      407.09      403.89      5.70 o
   4   1  23        7.99        9.93      2.77 o
   5   1  23        0.05        0.11      3.93 o
   6   1  23        9.02        7.10      4.99 o
   7   1  23        0.16       -3.31      5.49 o
   8   1  23        0.20        0.56      6.55 o
   0   2  23        8.89        3.88      3.04 o
   1   2  23      337.68      323.86      4.65 o
   2   2  23       16.25       17.45      2.05 o
   3   2  23      111.72      123.86      3.39 o
   4   2  23       77.69       68.01      3.28 o
   5   2  23        5.17        6.48      4.12 o
   6   2  23        3.49        3.69      4.62 o
   7   2  23        6.50        5.80      5.23 o
   8   2  23        6.20       18.37      7.07 o
   1   3  23        9.89       11.95      2.28 o
   2   3  23       14.38       11.48      2.27 o
   3   3  23        1.88        2.12      1.77 o
   4   3  23        1.92        2.77      2.28 o
   5   3  23        1.07        3.20      4.28 o
   6   3  23       10.62        8.99      4.58 o
   7   3  23        1.78        9.51      5.71 o
   0   4  23        0.81       -2.19      4.29 o
   1   4  23       57.34       55.42      3.38 o
   2   4  23        5.24       10.77      2.99 o
   3   4  23        4.15        5.67      3.07 o
   4   4  23       35.41       37.60      4.44 o
   5   4  23        3.48        0.26      4.32 o
   6   4  23       11.24       15.17      4.91 o
   7   4  23        0.27        8.35      6.19 o
   1   5  23       95.63       99.27      4.52 o
   2   5  23       25.82       24.60      4.33 o
   3   5  23        2.89        4.24      4.21 o
   4   5  23        0.06       -0.43      4.91 o
   5   5  23        7.90        9.14      4.72 o
   6   5  23        0.16       -2.42      5.60 o
   7   5  23        8.13       15.14      6.53 o
   0   6  23      104.10       78.45      7.08 o
   1   6  23      195.65      194.96      6.42 o
   2   6  23       21.20       15.39      4.56 o
   3   6  23       17.41       18.40      5.16 o
   4   6  23       34.52       32.37      6.04 o
   5   6  23        0.01        1.65      5.35 o
   6   6  23        0.50       -2.89      5.82 o
   1   7  23       89.58       84.26      5.91 o
   2   7  23        0.81        4.06      5.62 o
   3   7  23        2.21        1.24      6.37 o
   4   7  23        1.09       -3.41      5.97 o
   5   7  23        1.02        8.24      6.20 o
   0   8  23       26.69       24.31     11.19 o
   1   8  23      159.85      156.59      7.75 o
   2   8  23        0.28        4.90      6.31 o
   3   8  23        0.13        8.60      7.36 o
   4   8  23        6.80        3.63      7.27 o
   1   9  23        0.78       -4.55      7.53 o
   2   9  23        2.20        6.23      7.26 o
   0   0  24      348.41      364.55     10.21 o
   1   0  24       38.44       41.73      4.72 o
   2   0  24       83.57       99.58      5.80 o
   3   0  24        2.60        5.55      4.74 o
   4   0  24      174.61      165.16      5.59 o
   5   0  24       42.15       51.62      7.73 o
   6   0  24      134.47      116.69      8.52 o
   7   0  24        1.26        9.99      8.07 o
   8   0  24       10.78       18.68     10.28 o
   1   1  24       34.41       28.65      2.09 o
   2   1  24       53.30       50.60      2.86 o
   3   1  24      354.35      336.94      5.79 o
   4   1  24       40.11       38.85      3.20 o
   5   1  24       44.05       43.09      4.83 o
   6   1  24        1.65        0.66      4.48 o
   7   1  24        1.12       -3.20      5.55 o
   8   1  24        0.47        4.30      6.96 o
   0   2  24       75.67       77.62      5.09 o
   1   2  24       69.50       70.46      2.58 o
   2   2  24        1.09        3.14      2.24 o
   3   2  24       43.27       42.83      3.31 o
   4   2  24       31.70       33.01      3.14 o
   5   2  24       54.66       53.03      4.43 o
   6   2  24        7.03        9.51      4.76 o
   7   2  24        0.84        7.89      6.05 o
   1   3  24       52.15       46.78      2.47 o
   2   3  24       27.90       28.79      2.38 o
   3   3  24      181.38      145.70      2.72 o
   4   3  24       32.23       37.10      3.70 o
   5   3  24        4.76        6.99      4.40 o
   6   3  24        6.74        6.79      4.88 o
   7   3  24        2.43       -4.42      6.05 o
   0   4  24       21.98       27.57      4.47 o
   1   4  24       29.06       28.18      3.68 o
   2   4  24      103.20      100.55      3.85 o
   3   4  24       13.39       16.52      3.39 o
   4   4  24        3.81        3.32      4.24 o
   5   4  24       32.91       36.05      4.55 o
   6   4  24       11.16       12.23      4.89 o
   7   4  24        2.74        5.28      6.30 o
   1   5  24        8.16       13.06      4.16 o
   2   5  24        1.49        0.36      4.29 o
   3   5  24      244.51      216.29      5.64 o
   4   5  24        4.02        2.23      4.84 o
   5   5  24        1.13       -3.69      4.79 o
   6   5  24       11.38       12.97      5.77 o
   0   6  24       20.91       20.97      6.64 o
   1   6  24       44.26       39.17      5.01 o
   2   6  24        0.04        7.82      4.84 o
   3   6  24        9.66       11.05      4.87 o
   4   6  24        5.47        4.51      5.50 o
   5   6  24        2.33        4.15      5.54 o
   6   6  24        6.71        5.56      6.11 o
   1   7  24      131.30      123.88      6.82 o
   2   7  24        3.82        5.96      5.87 o
   3   7  24       17.89       18.04      6.04 o
   4   7  24       11.36       13.85      6.33 o
   5   7  24        6.46        7.08      6.12 o
   0   8  24      115.18      109.44     10.42 o
   1   8  24       11.76       14.72      6.44 o
   2   8  24        4.00        2.06      6.26 o
   3   8  24        0.38        2.45      6.93 o
   1   9  24        5.45        6.82      7.65 o
   1   1  25        7.48        5.98      2.16 o
   2   1  25       30.41       26.30      2.16 o
   3   1  25      195.53      177.27      4.38 o
   4   1  25       55.28       60.36      3.69 o
   5   1  25        0.27        5.86      4.67 o
   6   1  25        4.41        6.99      4.95 o
   7   1  25       16.37        8.85      5.40 o
   0   2  25      129.06      148.79      5.91 o
   1   2  25       15.04       19.71      2.43 o
   2   2  25       74.82       68.24      2.68 o
   3   2  25      152.62      139.68      3.78 o
   4   2  25        0.38        0.91      3.19 o
   5   2  25        3.08        6.20      4.19 o
   6   2  25        0.58        3.71      5.14 o
   7   2  25       11.27       16.86      6.16 o
   1   3  25        0.90        8.53      2.01 o
   2   3  25        0.43        4.01      2.26 o
   3   3  25       18.85       15.19      3.21 o
   4   3  25        5.23        3.92      4.12 o
   5   3  25        5.83        7.65      4.43 o
   6   3  25        7.94       13.30      4.92 o
   7   3  25        0.00       -0.42      5.96 o
   0   4  25        3.78       10.52      4.99 o
   1   4  25        5.60        7.12      3.53 o
   2   4  25       34.19       28.50      3.35 o
   3   4  25      148.18      135.26      3.86 o
   4   4  25        0.59        0.89      4.29 o
   5   4  25        0.06       -1.28      4.51 o
   6   4  25        0.10        6.02      5.25 o
   7   4  25        6.42       11.51      6.84 o
   1   5  25       10.07       13.72      4.30 o
   2   5  25        0.00        1.38      4.06 o
   3   5  25       42.22       39.37      4.71 o
   4   5  25       35.81       35.99      4.84 o
   5   5  25       16.35       23.29      4.86 o
   6   5  25        1.89       -1.78      5.82 o
   0   6  25       25.71       24.63      6.58 o
   1   6  25       16.32       18.70      4.81 o
   2   6  25      131.96      135.61      6.48 o
   3   6  25        3.20        4.19      5.21 o
   4   6  25        2.19        1.38      5.39 o
   5   6  25        4.67        0.49      5.23 o
   1   7  25        2.36        2.53      5.51 o
   2   7  25        7.65       10.02      6.20 o
   3   7  25        0.09        2.98      6.21 o
   4   7  25        5.69       10.56      6.26 o
   0   8  25       31.68       24.94      9.52 o
   1   8  25        6.34       13.61      6.53 o
   2   8  25       13.29       14.20      6.61 o
   3   8  25        8.43       13.38      7.29 o
   0   0  26        8.63       19.42      5.60 o
   1   0  26       43.41       41.18      4.69 o
   2   0  26      324.86      341.13      7.90 o
   3   0  26      396.35      387.18      8.53 o
   4   0  26      677.32      691.72      9.55 o
   5   0  26       34.61       40.57      7.17 o
   6   0  26       11.03       -0.47      7.54 o
   7   0  26        1.14        0.65      9.63 o
   1   1  26       16.74       17.95      3.39 o
   2   1  26       23.87       31.24      2.92 o
   3   1  26       19.24       25.40      3.02 o
   4   1  26       32.46       28.90      3.63 o
   5   1  26       17.14       15.10      5.06 o
   6   1  26        0.95        4.14      5.17 o
   7   1  26       10.60        8.17      6.54 o
   0   2  26       17.18       20.73      4.90 o
   1   2  26        3.36        2.72      2.01 o
   2   2  26        9.34       17.11      2.23 o
   3   2  26       27.93       29.84      3.37 o
   4   2  26       19.20       22.28      4.05 o
   5   2  26        0.48        4.88      4.48 o
   6   2  26        2.72        7.44      5.34 o
   7   2  26        2.89        1.79      7.32 o
   1   3  26        6.76       13.68      2.56 o
   2   3  26       23.06       21.23      2.46 o
   3   3  26        9.59       14.57      3.47 o
   4   3  26        6.67        6.08      4.23 o
   5   3  26       21.69       24.90      4.61 o
   6   3  26        0.02       -1.41      5.17 o
   7   3  26        4.85        9.31      7.73 o
   0   4  26        7.95       12.36      5.58 o
   1   4  26        8.85       10.32      4.08 o
   2   4  26       97.94      105.38      4.15 o
   3   4  26       30.85       38.12      3.93 o
   4   4  26       21.88       15.21      4.36 o
   5   4  26        1.29        2.91      4.62 o
   6   4  26        8.96       11.83      6.06 o
   1   5  26        0.44        1.58      4.25 o
   2   5  26       19.93       18.69      4.40 o
   3   5  26        0.63       -0.06      4.58 o
   4   5  26        0.88        1.64      4.76 o
   5   5  26        8.51        7.90      5.33 o
   6   5  26        0.01       -0.24      6.90 o
   0   6  26       35.74       39.37      6.83 o
   1   6  26        2.57        6.28      4.86 o
   2   6  26        0.55        4.00      5.21 o
   3   6  26       77.37       70.72      6.81 o
   4   6  26        9.05       10.27      6.23 o
   5   6  26        0.55        4.17      5.59 o
   1   7  26        0.80       -1.00      5.44 o
   2   7  26       55.01       50.59      6.53 o
   3   7  26       15.65        9.34      6.54 o
   4   7  26        8.39       13.05      6.70 o
   0   8  26        0.54        3.92      9.28 o
   1   8  26       11.04       10.15      6.43 o
   2   8  26       13.19        8.83      7.34 o
   1   1  27        0.41        3.88      3.53 o
   2   1  27       38.52       42.80      4.78 o
   3   1  27       55.99       60.52      3.63 o
   4   1  27        4.74        4.47      3.55 o
   5   1  27       69.87       79.67      6.07 o
   6   1  27        3.21        7.15      7.08 o
   7   1  27        0.08        9.25      7.60 o
   0   2  27       92.36       87.39      8.82 o
   1   2  27        3.20        2.38      4.10 o
   2   2  27       46.11       46.71      5.15 o
   3   2  27       30.02       32.15      3.26 o
   4   2  27        0.41        7.28      4.04 o
   5   2  27        5.57        7.58      5.52 o
   6   2  27        0.17        8.29      6.70 o
   7   2  27        4.86        5.50      8.30 o
   1   3  27       17.47       19.75      3.52 o
   2   3  27       15.05       17.40      4.17 o
   3   3  27        0.01        1.71      3.70 o
   4   3  27        1.75        0.57      4.95 o
   5   3  27        5.13       10.06      5.62 o
   6   3  27        1.55        9.71      6.29 o
   0   4  27       14.38       11.52      5.89 o
   1   4  27       17.65       19.92      4.20 o
   2   4  27        8.68       10.08      3.80 o
   3   4  27        8.37        6.75      4.62 o
   4   4  27       13.26       18.02      5.12 o
   5   4  27        2.82        1.19      5.90 o
   6   4  27        0.23        8.80      7.20 o
   1   5  27        3.96        2.29      4.34 o
   2   5  27        4.02       -0.77      4.86 o
   3   5  27       24.69       27.72      6.06 o
   4   5  27       14.61        6.69      5.45 o
   5   5  27        8.83        7.64      6.01 o
   0   6  27        0.20       -2.72      6.71 o
   1   6  27       52.61       56.29      5.41 o
   2   6  27       23.82       25.10      6.25 o
   3   6  27        7.02       14.30      6.33 o
   4   6  27        4.08        1.10      6.63 o
   5   6  27        0.00        1.89      6.94 o
   1   7  27        6.14        7.03      5.74 o
   2   7  27        0.31        0.75      7.08 o
   3   7  27       19.09       32.67      6.92 o
   0   8  27        0.81        8.84      9.49 o
   1   8  27        8.18        6.11      6.45 o
   0   0  28        7.76        5.05      9.65 o
   1   0  28       56.62       62.70      6.92 o
   2   0  28      204.06      208.04      8.62 o
   3   0  28      158.67      157.26      9.08 o
   4   0  28       39.73       60.25      7.52 o
   5   0  28       71.64       81.02     11.75 o
   6   0  28        1.24        5.00     10.87 o
   7   0  28        9.82       16.06     12.11 o
   1   1  28       59.98       55.52      5.22 o
   2   1  28       44.77       49.65      5.39 o
   3   1  28        9.01       13.08      5.34 o
   4   1  28       12.34       15.16      5.95 o
   5   1  28        0.64       -1.20      7.50 o
   6   1  28        5.74        3.01      7.88 o
   7   1  28       12.71       20.92      7.94 o
   0   2  28      309.14      313.14     11.69 o
   1   2  28       21.49       21.67      5.38 o
   2   2  28       30.59       30.34      5.37 o
   3   2  28        0.79       -0.45      4.96 o
   4   2  28       27.93       32.79      5.92 o
   5   2  28       32.68       26.65      6.88 o
   6   2  28       12.51       10.70      7.08 o
   1   3  28        5.98        3.99      6.03 o
   2   3  28        1.68       -1.29      5.26 o
   3   3  28       24.29       22.86      4.87 o
   4   3  28        1.13        1.89      6.43 o
   5   3  28       13.50       17.52      7.01 o
   6   3  28       27.02       30.23      6.68 o
   0   4  28       45.21       46.91      6.45 o
   1   4  28        2.35        1.90      4.19 o
   2   4  28        0.17        3.30      5.21 o
   3   4  28        0.33        1.92      5.96 o
   4   4  28       30.36       32.78      6.37 o
   5   4  28       12.66       13.37      6.84 o
   6   4  28        0.04       -1.58      7.74 o
   1   5  28        3.82        3.92      4.59 o
   2   5  28        0.01        0.38      5.45 o
   3   5  28       42.66       35.06      6.64 o
   4   5  28       17.73       22.38      6.80 o
   5   5  28        0.33        1.06      6.35 o
   0   6  28        3.99        0.17      7.06 o
   1   6  28        0.64       -1.21      4.88 o
   2   6  28       20.29       17.21      6.34 o
   3   6  28       11.42       10.20      6.88 o
   4   6  28        9.92       21.24      6.97 o
   1   7  28       59.20       67.22      7.11 o
   2   7  28        4.93        4.54      7.25 o
   3   7  28       14.59        9.07      7.30 o
   1   1  29        5.37        9.94      5.11 o
   2   1  29        0.52        4.38      5.08 o
   3   1  29      273.09      277.69      7.82 o
   4   1  29       13.93       15.17      6.78 o
   5   1  29        3.16        7.53      7.61 o
   6   1  29        4.06        4.06      8.23 o
   0   2  29        2.81       15.30      8.06 o
   1   2  29        1.50        5.06      5.36 o
   2   2  29      103.87      108.79      6.06 o
   3   2  29        0.66        3.66      5.18 o
   4   2  29        4.09       -0.13      5.90 o
   5   2  29       11.47       12.26      7.17 o
   6   2  29        1.75        3.61      7.53 o
   1   3  29       95.93      100.36      6.95 o
   2   3  29        1.63        4.19      5.41 o
   3   3  29       13.18       12.58      5.70 o
   4   3  29        1.19        5.72      6.26 o
   5   3  29        2.84        6.17      7.13 o
   6   3  29        5.80       10.89      6.62 o
   0   4  29       29.66       28.47      6.65 o
   1   4  29        0.12        0.49      5.38 o
   2   4  29       26.01       17.63      5.41 o
   3   4  29        0.00        4.62      6.27 o
   4   4  29       20.62       21.14      6.87 o
   5   4  29        4.21        9.13      7.42 o
   1   5  29        6.24        3.83      5.43 o
   2   5  29       11.10        4.83      5.66 o
   3   5  29        0.16        0.45      6.58 o
   4   5  29       15.48       15.07      6.59 o
   5   5  29        7.86        4.34      6.88 o
   0   6  29       21.77       14.31      7.45 o
   1   6  29        6.87       13.97      5.93 o
   2   6  29        0.60       10.06      6.95 o
   3   6  29        1.36        0.45      7.01 o
   4   6  29        1.12        0.51      6.93 o
   1   7  29        6.15       13.54      6.84 o
   2   7  29        0.35        3.21      7.25 o
   0   0  30        6.88       12.27     10.26 o
   1   0  30       39.60       53.95      7.87 o
   2   0  30      114.73      116.86      8.29 o
   3   0  30      121.70      134.29      8.83 o
   4   0  30       38.24       34.91     11.36 o
   5   0  30        6.28        4.36     10.96 o
   6   0  30        4.42       24.38     11.98 o
   1   1  30       24.46       25.82      5.34 o
   2   1  30       26.72       29.35      5.47 o
   3   1  30        0.54       -0.09      5.79 o
   4   1  30        1.30        3.76      6.93 o
   5   1  30        1.07        2.65      7.77 o
   6   1  30        4.72        8.95      8.24 o
   0   2  30       86.78      101.57      9.19 o
   1   2  30       23.22       26.32      5.75 o
   2   2  30       13.42       13.95      5.59 o
   3   2  30       31.88       39.19      5.59 o
   4   2  30        7.41        5.69      6.40 o
   5   2  30        2.87       -1.70      7.83 o
   6   2  30        9.51       19.97      8.41 o
   1   3  30       19.60       21.41      6.09 o
   2   3  30        4.05        6.54      5.70 o
   3   3  30       38.48       43.01      6.83 o
   4   3  30        5.05        3.68      6.45 o
   5   3  30        1.20        6.79      7.36 o
   0   4  30       30.31       21.60      6.90 o
   1   4  30       19.83       20.32      5.53 o
   2   4  30       24.56       22.82      5.18 o
   3   4  30       23.58       22.86      7.06 o
   4   4  30        0.21        2.20      6.81 o
   5   4  30        7.41        5.31      7.44 o
   1   5  30        1.38        3.12      5.45 o
   2   5  30       21.02       11.49      5.82 o
   3   5  30        0.00        0.96      6.77 o
   4   5  30        1.48       -6.22      6.84 o
   0   6  30        2.63        3.86      9.86 o
   1   6  30        7.45        3.71      6.56 o
   2   6  30        5.81        0.73      7.05 o
   3   6  30       10.64       17.40      7.35 o
   1   7  30       12.93        6.09      6.85 o
   1   1  31       49.24       54.62      5.89 o
   2   1  31      171.99      163.42      6.92 o
   3   1  31        7.92        9.80      5.73 o
   4   1  31       11.48       16.88      7.58 o
   5   1  31        5.57        8.17      8.12 o
   6   1  31        0.31        6.06      8.49 o
   0   2  31       17.05       18.71      8.36 o
   1   2  31       22.97       25.16      5.49 o
   2   2  31       11.79       15.19      5.74 o
   3   2  31        5.87        3.87      6.76 o
   4   2  31        1.98        6.15      6.75 o
   5   2  31        6.54        8.00      8.10 o
   1   3  31        2.72        4.26      6.15 o
   2   3  31       10.98       11.09      5.70 o
   3   3  31        1.76        6.59      6.72 o
   4   3  31        1.93        1.36      7.09 o
   5   3  31       10.69       23.34      7.65 o
   0   4  31        4.03        7.69      9.72 o
   1   4  31        0.83       -0.64      6.08 o
   2   4  31        7.91       14.42      6.15 o
   3   4  31        4.36       12.75      7.11 o
   4   4  31        0.55        6.67      6.87 o
   1   5  31        5.38       -2.22      5.86 o
   2   5  31        1.73        5.70      6.74 o
   3   5  31        0.09        1.05      6.73 o
   4   5  31        2.88        1.58      7.49 o
   0   6  31        1.09        6.25     10.22 o
   1   6  31        2.38        5.65      7.17 o
   2   6  31        5.99       12.39      7.18 o
   0   0  32        3.67        6.19     11.07 o
   1   0  32        5.30       12.76      7.84 o
   2   0  32       63.15       62.28      8.16 o
   3   0  32        5.29        2.32      7.89 o
   4   0  32        7.85       14.58     10.79 o
   5   0  32        1.17       -2.18     10.81 o
   1   1  32        6.76       15.30      6.06 o
   2   1  32        3.30        2.61      5.77 o
   3   1  32       29.23       33.47      6.69 o
   4   1  32        0.01       -1.80      7.51 o
   5   1  32        0.70       -0.27      7.80 o
   0   2  32       68.89       85.70      9.49 o
   1   2  32        1.01        1.76      5.47 o
   2   2  32        3.47        7.84      5.85 o
   3   2  32       10.91       14.80      7.08 o
   4   2  32       15.03       19.63      7.66 o
   5   2  32        0.00        2.39      8.69 o
   1   3  32       39.44       39.53      6.46 o
   2   3  32        1.31        1.04      5.81 o
   3   3  32       10.20       10.23      7.03 o
   4   3  32        1.65        3.82      7.16 o
   5   3  32        0.91        1.24      7.50 o
   0   4  32       29.72       37.48     10.60 o
   1   4  32        8.87        9.39      6.89 o
   2   4  32        2.10        3.25      6.60 o
   3   4  32        7.23        9.08      7.40 o
   4   4  32        4.77        6.62      7.70 o
   1   5  32        7.64        8.43      7.12 o
   2   5  32        9.01        8.33      6.75 o
   3   5  32        6.82        9.57      7.06 o
   0   6  32        1.47       -0.67     10.20 o
   1   6  32        0.06        4.44      7.95 o
   1   1  33      188.96      191.81      7.47 o
   2   1  33        0.42        2.75      6.13 o
   3   1  33       40.76       52.20      7.15 o
   4   1  33        4.46        2.94      7.75 o
   5   1  33        0.46        6.14      8.21 o
   0   2  33        0.20       10.57      8.77 o
   1   2  33       14.24       16.85      5.97 o
   2   2  33        5.66        4.29      5.82 o
   3   2  33        0.00       -0.19      6.99 o
   4   2  33       22.76       31.83      8.55 o
   1   3  33       18.34        5.71      6.43 o
   2   3  33        0.00       -0.79      6.53 o
   3   3  33        1.84        1.20      7.22 o
   4   3  33        2.53        3.29      7.93 o
   0   4  33        2.21        3.74     10.78 o
   1   4  33        3.03        4.48      6.64 o
   2   4  33        3.55        1.04      7.38 o
   3   4  33        0.05       -3.78      7.64 o
   1   5  33        0.17        4.48      7.34 o
   2   5  33        2.10        1.08      7.96 o
   0   0  34        0.30       -3.04     11.64 o
   1   0  34       32.43       27.81      8.60 o
   2   0  34       10.78       10.75      8.26 o
   3   0  34        8.66        5.09     10.51 o
   4   0  34        8.27       10.06     10.83 o
   1   1  34        8.76       11.82      6.14 o
   2   1  34        1.45        2.34      5.88 o
   3   1  34        3.42       10.05      7.01 o
   4   1  34        2.78        4.38      8.18 o
   0   2  34       12.99       16.52      8.68 o
   1   2  34        0.45        1.24      5.94 o
   2   2  34        0.25        0.49      5.97 o
   3   2  34        8.95       13.76      7.22 o
   4   2  34        2.76        2.49      8.58 o
   1   3  34       64.41       56.59      7.25 o
   2   3  34        0.56       -5.21      7.29 o
   3   3  34        0.10        4.87      8.02 o
   0   4  34       11.34       17.36     11.52 o
   1   4  34        0.21        7.11      6.74 o
   2   4  34        8.62       16.47      7.56 o
   3   4  34        1.03        3.40      7.78 o
   1   5  34        5.74        7.78      8.41 o
   1   1  35        2.59       12.29      6.04 o
   2   1  35       34.69       38.54      6.32 o
   3   1  35       18.50       13.38      8.05 o
   4   1  35        2.82       -0.91      8.46 o
   0   2  35       17.49       16.47      8.92 o
   1   2  35        1.51        0.89      6.34 o
   2   2  35       13.44       13.33      6.94 o
   3   2  35       25.75       28.54      8.26 o
   1   3  35        0.87        5.30      6.58 o
   2   3  35       10.93       10.82      7.54 o
   3   3  35       11.95       17.25      8.33 o
   0   4  35        0.12        4.38     11.04 o
   1   4  35        0.95       -2.45      7.75 o
   2   4  35        0.80       -0.57      8.44 o
   0   0  36       89.63       80.89     13.90 o
   1   0  36        7.08       14.12      8.68 o
   2   0  36        5.11       13.18      9.11 o
   3   0  36        0.25        9.33     10.97 o
   1   1  36        0.92       -0.41      6.12 o
   2   1  36        3.33        3.87      6.92 o
   3   1  36        0.13       -4.52      7.98 o
   0   2  36       49.54       44.12      9.66 o
   1   2  36        0.45        4.58      6.42 o
   2   2  36        0.00       -0.73      7.47 o
   3   2  36        0.34       -6.28      9.31 o
   1   3  36        7.86        6.29      6.76 o
   2   3  36        3.21        7.70      7.79 o
   1   1  37        0.51        4.90      6.36 o
   2   1  37        0.77        0.13      7.66 o
   0   2  37       17.99       15.72      9.55 o
   1   2  37        0.11       -0.64      6.38 o
   0   0  38       36.96       44.33     14.18 o
   1   0  38       19.52       24.19      9.68 o
 
